# Supplementary material for: Genomic resources for a commercial flatfish, the Senegalese sole (Solea senegalensis): EST sequencing, oligo microarray design, and development of the Soleamold bioinformatic platform
Source: BMC Genomics. 2008 Oct 30;9:508. doi: 10.1186/1471-2164-9-508 (PMC2612027; doi:10.1186/1471-2164-9-508)
Supplement: Additional file 1 — Sequence of oligos for each S. senegalensis unigene employed in the microarray. [file 1471-2164-9-508-S1.xls]

## Sheet: Hoja1
CL1000CONTIG1	CCGCCCCCCTACGAGTGGGTCTAAAAAGTGCGGAATTAACGTTGCAGTGGGTGGGCTT
CL1001CONTIG1-ENSDARG00000040933	AATCCAGCGAGAGCTGCATAATGTTGCTCAGACAGATGTGAGACACATTGACAGGATGGG
CL1002CONTIG1	GTTTTACTTACATCTACAGTGGACCTCACATGTATGAATACAGCCTGAGGAGTGGGAGGT
CL1003CONTIG1-ENSDARG00000033500	GATCAGCTTCTCAAGTACCAGGGACCAGTCCTGCTGATAAGGAGAACTAAAGATGAGATC
CL1004CONTIG1	AGACTTGAGACATCGCCGCTGAAGTCTTGCGGGACTGTGCGCTGTGATGCTAACAGCTAA
CL1005CONTIG1-ENSDARG00000043800	CCTTCCCTTTACCCTGTCGTTACTGAGACTTGTAATAAACCTGCAGTGCATATTACCCAT
CL1007CONTIG1	GTTATCTTTGTACACCAAAGGCGCGTCATTCCTCTGATCCTTTAGGGACCTGGTTTGCCT
CL1008CONTIG1	TACTGGGTCCAATTCTGTGTGCATCTCTGCATTCCATTAAAGTGAGAATGCGTCATAGGT
CL1009CONTIG1	TTGAGCAGAGGTGATCCTGCTGTCTATAGCACTAATGAAGTGTTGGAGAGCTGAGGTGAG
CL100CONTIG1	GGGTCATCTGCGGATTCACTTCATGCTTCGGCTTGACATATCCCGGCGTAAATTCAGAGG
CL1010CONTIG1-ENSDARG00000039884	GGGCCTGTGGACGTGGTACTACGCCGCCCACTGAAACATCTGGAAACGAAAGCCCTTTGC
CL1011CONTIG1	AAGTGTACCGTCTCTTTGAATCCCTGGGGTTGGAAATGACGGGGTCAACTTATGTCTGCC
CL1012CONTIG1-ENSDARG00000011462	CATCCTCCTCCTGCTGAACGCGAGAGCAGTGGGTTAAAAATAAACTTCAACAGCCATGCT
CL1013CONTIG1	TCCTGGTCTTGTGATAGTACCTCACAACAAGGAACCTGAGTACTTCATACAGATAGCACT
CL1014CONTIG1	TCATGACCGAGTGAAGCCGCCTGCTCAGATGGTTTGAAACTGGTCTTATTATTCCCTCAT
CL1015CONTIG1	AGTCCAGCCCACACACATGTGGAGGGATTGACACCTCAAGATCACCCCTGAATTTGAATG
CL1016CONTIG1	ACACTGTGATCGACTGAAGGCTACGTGTTCCTCTCCGTCACTTTAAGTTCTTATTCGGGT
CL1017CONTIG1	GTGTATATGGCCATGGCATTGCTTAATGTGTTGGCTGATAGGGTGTAAACAGTATGCTGT
CL1018CONTIG1	TGAACTTTTCACCTGCTCATCTGCAGGCATGGCTAGTTAGTGCAAAGTGAAGTACTTGGG
CL1019CONTIG1	CTTGCGACCATGATGTCAACGAGATTGAGGTGTTGACTTGGCCTCCAAATTCCCCAGATC
CL101CONTIG1	TCAGCACAACTACAGCATGAGCAATGACAGCCAGAGTTTATTGCTCAGTGTACCACTCTA
CL1020CONTIG1	GAAACATGATTTGTAATACTACTGGCTGCTCAAAGTGCTCTATGCTGTGCCTGGTGTATC
CL1021CONTIG1	GCAGAAAGACACAGATGAGGCGAGTGGTTTTATGGAAGACTGAGCAAGCGCTGTGTGTAT
CL1022CONTIG1-ENSDARG00000020387	ATGGATCTCAGAATACATCTCCAAGGCCACGCCCATGATGACAAGTCAGGACAATGAGGT
CL1023CONTIG1	ACGCTGTACGACTTCCTTCCTCGAATGCGTCACAGATTGTGATGCACTACAAACGCTGCA
CL1024CONTIG1-ENSDARG00000010149	TCATTACTGGTTACAGAGATTGTGAAGAGTCAAGGGTGGGCCTGGTTCCTCACATGATTT
CL1025CONTIG1-ENSDARG00000033317	TAGAGGTGTTAGACAACGAAACCCGAGTGCAGAGGACGTCTCTGACCTCAGACTGTAGCA
CL1026CONTIG1	AGATATGCTCCAGAAACTGATCTCCCACCCTACCTTTAAATGGCCTGTGTTTACATGGCA
CL1027CONTIG1-ENSDARG00000019206	CTGACCCCTACAACCATGAAGCCCTCTACCTCATATTACAGCTCCTGATTCTAATAGTGT
CL1028CONTIG1	TACTGTCACGTACAAAGGATGACACGGTCGGGTGATGAAGTGTCTGGAGTCGGTGTCACA
CL102CONTIG1-ENSDARG00000017221	AACCATTCCACGGGACTGAGTACACTTTGGGTAGCTGGAAATGTTGTGCAGTAGGGTTAT
CL1030CONTIG1	GCTATAGACCGCAGTTGTTTTAAACCCTGATCAAATTTTGCCCATCGGGGGCCAGCTGGT
CL1031CONTIG1	AAATATCAAAAGCTGTTTGTGTAACGTAGTGTCCTAGGAAAGCGGCAGGCAGCTGGTCTT
CL1032CONTIG1	CCTGCACGGTGAGAGCCCGGGAGTCCCTGAGGTTATTCCATGGCAAATAATTCCTTTGCC
CL1033CONTIG1-ENSDARG00000035882	ACAGTGTCAACGAGGTCTACAAGACATTTTTCAGCAGCAACTTTCCGGCGAGAGCTGCCT
CL1035CONTIG1	CTGGTGTTTGTCTTTCAGAAAATGTCCTGACTCCTCTGCTCCTACGTCGACCACCTTTTG
CL1036CONTIG1	ACGTCTTTGCCTCTATCACCTATGATGTATTACTACACACATGACACGATGTGCAGCCAA
CL1038CONTIG1	ACTCATTTCTGGTCATGATGCCTGGCATCCACTAGTTCACCAAAGGCCACACAACGTTCT
CL1039CONTIG1-ENSDARG00000002498	TTGAGTCAAGCCTGAGAAAAGTGTCCAAGTCTGTGTCTGCGGCCGACCTGGAGAAGTATG
CL103CONTIG1-ENSDARG00000014867	GAGAAACCAGGTGACAGAGGCAAACTGGCCCGTGCTTCAGGAAACTATGCCACAGTCATC
CL1040CONTIG1-ENSDARG00000020640	CTACAGGACAACAGCGGCGCAAGCACCAGATAACATATCTCATTCATCAGGCCAAGGAAC
CL1041CONTIG1-ENSDARG00000046143	CACACAGCTGCTGCCTGGACCGTTTCACTGAAACTGCGACTAAATATCGTCCTGATATCA
CL1042CONTIG1-ENSDARG00000020609	TTGATGTTGTCGCGACTAAAGTGGAGATGAAGTCTGACGGAGCAGCGTGAGTAAGAGCAT
CL1043CONTIG1	GTTACTGTTCAGTTCAGTTGTTGCCTTCTCTGTGTCTTGCTGAATGAGCACCGATCAACA
CL1044CONTIG1	GAGGAGAGTTAGTCAATGAGCGTGGACGGATGAGAATATCGACCTTGTGAAGGCAGAGAG
CL1045CONTIG1	TCAGTGCACAGGAGCTGATGCTCAGTTACAGTCAAAGATGTAGTGATGACGTTTTATCCA
CL1046CONTIG1	GGTGGATCAGTCTGGATGGGAAGCTGGATGCTTAACTGTATTTTACCCTTGTGTCTTCCT
CL1047CONTIG1	TGCACGTAGGAGAGAGCTGAGGAGGACAAAGTCGACCGCGAATGTGTCGGAAATGTGTGG
CL1048CONTIG1	ATGAATCACAGTTATGGTCCTCACTAGCTTGCTCACAGGAATGCCATGTTATCTTCATGA
CL1049CONTIG1-ENSDARG00000035120	TTCTGTGACGCGCTGTTAGCGATCAGACAGGAAATCACTGACATCGAAGATGGCCGCATG
CL104CONTIG1-ENSDARG00000021140	TTTCATGGCAGCTATACCTCAGGCTCAGAACCGTGCCGCTTACTACTCTGCAAACCA
CL1050CONTIG1-ENSDARG00000007171-REVCOMP	AGGCAAAGATACCTGGTGGTAACTCCTCTCCATCCTTAGCAGCCAGACTCTTCAATCATG
CL1051CONTIG1	GAAGCAGCCACCCAAAAAGAAAGCGTTATAGCTCAAGCATCATCCTACCCTAAGATCCCG
CL1052CONTIG1-ENSDARG00000036960	GCAAACACATCGACGTCTTCACCAACCTGTCGTACAGAGCCTTCTCCCTCAGCTTCTAAC
CL1053CONTIG1	CTCCTCGCTATCTGCTCACTATAGTCATACTAGCTTCACCAGCTATACCAGCAAATAAAG
CL1054CONTIG1	GTGCAGCGTCAGGCCTGGATCTTCTTGCTTATTTCAGTTTAGGGGAACAAACTGCAGAGA
CL1055CONTIG1	CCTTGGCTGTCCACGATGAATGTACCAGACTAAGTGTATAGCGTGGTTGACGTTGTGTCT
CL1056CONTIG1-ENSDARG00000043229	CACTGTTCAGGTTTGCACTGTTTGTCCCCGTGTTGAAAAAGACACGGTGAGGTCATGGAC
CL1058CONTIG1-ENSDARG00000033175	GAGGAAGTCCACATGAAGACCAAGAACAGAAAGCCGCTGGGGAGAGTCAT
CL1059CONTIG1-ENSDARG00000043402	ACGCCGACGGCGGTCGTCTATGAAGACGAATTCGAAGCCGACAAATACAGTCAGTTCTGG
CL105CONTIG1-ENSDARG00000019202	GAGGCAGACTCCCTCAAACTCACCCTCAGCAAAACTTACAAAGCAGGTGGAGACCAGAAG
CL1060CONTIG1-ENSDARG00000021945	TTCAGACTCTTTTTGTCCCGTGTCGTATCCACACACAATCTGTCTGTCTCTGTTCTGCAT
CL1062CONTIG1	ACTTTGTAGTGTCCTACTCTCCACTATTTCTGAAGCACGGTGCCAGATTCAGACCTTTTC
CL1063CONTIG1-ENSDARG00000036578	TGTCAACTCAAAGTCCTGGTCTCTGCTGTTTTCTTCTGTTGCAAACCCCTCTGTGTGTTA
CL1064CONTIG1-ENSDARG00000019353	TGCTCGCTCAAGACTTCCAGAAGAACTACAACATGTACATCTTCCCCGTTCACTGGCAGT
CL1065CONTIG1	TGCATGGGGATTTACATGGACACACTGAACATCTTCATGAGGCTAGTGATGATTCTGGCA
CL1066CONTIG1-ENSDARG00000006225	CAGGGTTGCCCGTGCTGGTAGGTTTGGGACCAAAGGCCTGGCTATAACCTTTGTGTTTGA
CL1067CONTIG1	TATTTCAGTGAATCCATCTCAGAGGGTCAGGCCCACAGTGGTGAATAATAACGAAGATGG
CL1068CONTIG1	TTCTGGCCTGGTTTATCAAACCAGAGAGCTCGATGTGAGGGCAACAATGTCCTCAATTGG
CL1069CONTIG1	ATTTTAGTCCAGATTCTTCACACTGACGTTACGATGTAAGAGCCACGCTCACCCCCACCA
CL1070CONTIG1-ENSDARG00000017830	CAGACAAGTTCAGGGGGGAAAAAGGACTTGGGGAGCCTGATAAGGGGAAATCGTGCAGTC
CL1071CONTIG1	TGCGACCTGACGTCCCAGCTTGTCCAGAGACTTAAACCTGGAGGCAAAGCAGTGACATGT
CL1072CONTIG1	ATGTCTGTTAAGTCTCTGCACGCACCTATATGTAGATGTTGCTCCGAGTGCCGACAGAAC
CL1073CONTIG1-ENSDARG00000037860	TCCCAACCACTATGGACGAGGAGATTTGACTGCAGGACACTCTTGTTACTTACCTTACCT
CL1074CONTIG1-ENSDARG00000021059	CCGCTTCACTTTGAGGTGATGAGCGAGCGTGAAAAGTCTTACTTCAATGGCCTCAGTCAT
CL1075CONTIG1-ENSDARG00000004189	TGGAAAGGCTTCTCTGATGAAGACAACACGTGGGAGCCAGATGATAACTTGGACTGTCCA
CL1076CONTIG1-ENSDARG00000017049	ATCCGTGTTCTGTCGCAGGAAGCGGCGGCTGTCGTCAAACAGGAAGGCGGTGATAACGAC
CL1077CONTIG1	GAAGAGTTTTTATTCATCTCAGTCATCGACACGGTAGATGAGCTGTGCTCTCCTCAACCA
CL1078CONTIG1	CTGGGCTCCCAGACGTCAGAGAAAACCATCAACAAGTCGGTCTGTCCCACTGGAGAATAA
CL1079CONTIG1-ENSDARG00000035676	GAAGACGCTGTGCAGTTCATAAGGCAGAAGAGACGTGGAGCCTTCAACTCCAAACAGCTC
CL107CONTIG1-ENSDARG00000019230	TTCAGCCCAAGCGTGATTTGACACGTTTTGTGAAATGGCCTCGTTATATCCGCCTGCAGA
CL1080CONTIG1	TGAAACACTAACAACTGACACAGCGCTCCCACAGGTTCTTTTATAAGCTCCGGACTGCCT
CL1081CONTIG1-ENSDARG00000020317	CCTGCAGCCTGGCTTCCAACATTCTGTCTGAGCTGTAGACTTATTTAGAGCTCATTAAAC
CL1082CONTIG1-ENSDARG00000021339	ACCTTCAAGAACCCCTACTGAAAAGTACACAGTGTGTAAGAGTGAGAATCCCCCGCGGAG
CL1083CONTIG1	AGGATGGATTAAATTCTCACCATCAGCACTCCAGCTGTCCTCTTAGATCCCTGTAGTGAC
CL1084CONTIG1	CCTCTCACTCTAATTTCTACTGGTCCTGACCAGTAATTGATGGAGTTTGCCATATCAGTA
CL1085CONTIG1	CTGTGTTTTGCTTTAAGCCGTGCCGTCTCCAAAATGCATAATGCTTGTGTATCTCTGGCT
CL1086CONTIG1	GTGGGTGAGGGAGGGCTGAGAGTACAATCCTCAGTTTCACCATCAGATATCACTAAATCT
CL1087CONTIG1	CCAGGTCAGCAGATGTCCAAGCACACTCACTGGGACACAAAAACAAATCCACGCTCAGAC
CL1088CONTIG1-ENSDARG00000029057-REVCOMP	GCTCACCCATCTTTAGATAAAAGCCCATGAAGCCAGAAATGACGCCGTCCTGCTCTAAAG
CL1091CONTIG1-ENSDARG00000010553	CAAACTTGCATCTGCCCATAGAAGCGGTCACTACCATGTTCAACACTGACTGTGCCAACC
CL1092CONTIG1	CCCTAGTTTAAACATCAGCATATGAGTGCAGTCAGGAGAGATGTACCAGGGATTTGCCTT
CL1093CONTIG1	GTGTGGCCAAATACCTCTGTCCTTGTCCAAGACTGGACAAGATTGACAATGCTGACAAGA
CL1094CONTIG1	AGCTTCAAACGCTGGAGGAGAGGCATCAGTTAGTGCCATGACTGACATAAGGTGGTAGTA
CL1095CONTIG1	CATTTACCAGTGCAGCCCTTTTTAGCTCTTCATATCAGTGTCTCTTGCCAAGGGATTGGT
CL1097CONTIG1-ENSDARG00000020890-REVCOMP	TTGGTGGGGTTGGGTGGTTCTTCGGGGAAGATCTTGAAGGGATCTGGCTTCACTACACTG
CL1098CONTIG1-ENSDARG00000017264	GTATACAGAAAGATCTTCGTCGCATGAACCAGCGATTAGAGCAGCATCTGCTGGAGAGGA
CL1099CONTIG1-ENSDARG00000042130-REVCOMP	GCAGCTCCGACTCAAAGACGAGCACATGAGACAAGTCGTCAATTTCAGTGGGTGGACAAC
CL109CONTIG1-ENSDARG00000009613	TTCACCATTGAGAACGGTCTGTTAACTCCCACACTCAAGGCCAAGAGGGCTGAGCTCAAA
CL10CONTIG1-ENSDARG00000038435	AAGTGGATGCAGCCTATAGCTCTTTCTATACGGATGCAGACTACCCTGTGACCAAAGTAC
CL1100CONTIG1-ENSDARG00000007219	TGTATTTGCTTCCCATGCAGTGCAGCAGCTCTCCAGGTTTACAAAGAGGGAGAGAGAAAA
CL1101CONTIG1	ACAGCATCGTAGCGTCACCTCACAGTAGCTCACGGCTGTAAAATAATATCATGTCGCGTA
CL1102CONTIG1-ENSDARG00000041909	AGGGCCGCTCTGGTGGCTCGGATTCAAAAGGAAATGGACAAAAGGCGGGACAAACGCTGA
CL1103CONTIG1	GTCCAAGCAAAGTCGCAGTATTTACTCGTGTTATTTGATGTTCTTCAGCTCTGGCTCCTC
CL1105CONTIG1	ATATTCGAGCTCAGCTAGCATGGCACCATAGTTTGGGAACCTTGAGCAACTCTAGCTTTA
CL1106CONTIG1	GCCATTTCCAAGCCCACAGTTTTTAGCACCTCATTGGCTATTGGAGACAGGGCCCCAATC
CL1107CONTIG1-ENSDARG00000033227	CAAAGGTTTGGACATCGCGTGTGAGGACGGCTCAGTCGTCTACGCTCCGTTTGACGTGAC
CL1108CONTIG1	AGACATCACCCCGAGCTGGTGGAGAGGCTCGGTGGATAACTTGAAAGTGCCGTTAGCGTT
CL1109CONTIG1	CTGCCGCTTGCAGCAAGGTGGAGACAGTGAGAGGACCATTTTTGGAAGTCCACCCACGTG
CL110CONTIG1	CTGGGATATTACGTCAGCGAGGACGGGTATCCTGGCTATATGCCGCAGAAATGGACATGG
CL1110CONTIG1-ENSDARG00000017314	GGACCGTCAAAGGACTTGGCGCGTTGTTCTTGGAGAGCACACCTTATACTCTGAGGAGGG
CL1111CONTIG1-ENSDARG00000019050	TTGCCACGAGTTCTTTTGTGTCCCTCGTCACTGGAATGGCAACGGGCTGCTGAAAGTAGC
CL1112CONTIG1	CTGTATCTGGGAAGGTGGGCGCAAGTCAGAGGTGATATCAGATTCTTACTTAATGTTCAC
CL1113CONTIG1	CGCAGTATTGGTGACAGTTGGGAGTGAACCTCCGTCATGTACCGCTGTAGTATTTCCACT
CL1114CONTIG1	TGTAGCTGAGGAGCCCAGACACTTATTACGCATGTAGGGCTGCAACTAACGAT
CL1115CONTIG1	ACGTCATCATCAGTCGCCATGGAGCCGTAAGCATTAAACATGCTCATATCCCCAGCACGA
CL1116CONTIG1	GTAATACTACAAGAGCTGTATCTGCACCCGCATACTGAGTACACAGAAGTGGAAGCTGTC
CL1117CONTIG1-ENSDARG00000044703	CCTTTTGAATTGTGGTCAGGCCCTATTTTGAGGGCTTCAGCACCCTGGCACAACCAATAA
CL1118CONTIG1	CATTTATACGCGGCACACGTGCGCTCTGATGTCGCTCCTCACGTGAGGATAATCGTTGTA
CL1119CONTIG1	ACATCCTTCCATGTTTGGCAAAGACTGAAATTCTTCCTCCCTCTGAACACATCCGCACCA
CL111CONTIG1-ENSDARG00000040458	TGGTGTACGATTCCCTAGACTATGCTAAGAAGAATGAGCCCAAACACAGACTGGCAAGGC
CL1120CONTIG1-ENSDARG00000013800	CGGGAAGGGGAAAGGCAGCTATTTTCAAAGCCCAAGTGGCTGCAAGAGGCAGAGGCCGTG
CL1121CONTIG1	GTCGTCTCGGTCCCTGGTTCACTCACAAGGCTACAACGAGCTCCGCTTTGCAGAAAACGG
CL1122CONTIG1	TCACTCGCCTCACCCGTGTTGGGGACTTATGTTGCCTTTAGTTTAGGGCTGAAATGATTA
CL1123CONTIG1-ENSDARG00000018947	AAGGTTGGCTCGTCTGAACACAAATGACATCATTTGTCATAGGTATCTGCTGCTGTGCCA
CL1124CONTIG1-ENSDARG00000045399	GGCACAGCTGGTGTGGTGAAAGAGATCTCCTTTGGTACTACAAAGGATCGCATGCTGGTT
CL1125CONTIG1-ENSDARG00000027984	GGTCCCACAAGTCTGCAATGCAGAGAGGTTCAAGGTGGATGTTGAGCAGTATCCAACTAT
CL1126CONTIG1	GCTCCACTAAACCCATCCATCTTCAATTACTGCAGCCAGTGACAGGATGTGGAGACATGC
CL1127CONTIG1	TTCAGTCAGGGCAGCATTCAATCATCATTTCACTCGGACTGTCAGACTCACACACCCGAC
CL1128CONTIG1-ENSDARG00000041925	TCTTTCTATCGCTATGTGGCTCTGCGTGTATGGATATTTAAGCACCTACTTCTACTGGCA
CL1129CONTIG1-ENSDARG00000039208	AAAGGGTCGTCATCCAAAGCAGTCTCCGATATCTCCCACCTCGTAAGGAAAAAGGCTGCC
CL112CONTIG1-ENSDARG00000044843	CTGCTTCCCAAATGGCCCCAAGAGCAGACCGAGGAGCACTCTTTTGCATCTTGCCTAAAC
CL1130CONTIG1	GCTGAAGCACAGATTAGTGAAGAGCTCACAGTAAACCAGTGTTGGGATGTGAGGTCTGAT
CL1131CONTIG1	CTACAGTTTTGTCCAGCACGGACAAGTGCTCTCTCAGCCTGAGTCATGCATTTAAACATG
CL1132CONTIG1-ENSDARG00000040510	GACGGTGGGCCAATGAGAGGTTTTGTTTACATGATCCTTGATGAGGGAGGACCCAGTTTC
CL1133CONTIG1	GGGTTATGTGTCTTACAAATGCGTGGGGCAGCTTTGTTAATGTCCTCATGACAGAGTTGA
CL1135CONTIG1	TGAGGAACACTGAGCATCATCGGGGGCTTCAACAAGCAGACATATTCATCTCGTTCCTTT
CL1136CONTIG1-ENSDARG00000012035	TTCAGTTCCAAGACCAAAGGGCCATCACGTAATCCCTGAGAACAGGTCTTCCATGGCATA
CL1137CONTIG1-ENSDARG00000002549	ACAGGACTGAGACACCAAGCTGGGCCGGTCAGGAGTCTGGATTTTAGAGACACAGCAGAG
CL1138CONTIG1-ENSDARG00000003191	CTGTTTGCACTTTGAACAGTGTGGAGATGACTGTTAGCCTGCACGTACCACCGATCTCTC
CL1139CONTIG1-ENSDARG00000040167	AAACCACAAAGTCCCCCAAGCCCGAGGAATCTGATGGCAAGGGACAAGAAGTACCGATTT
CL113CONTIG1-ENSDARG00000013307	TCAGGAAACTAGTAAAGGATGGCTTGATCATCAGGAAACCTGTGACGGTCCATTCCCGCG
CL1140CONTIG1-ENSDARG00000007697	AAGGACGGCAAGCTGGTCATGGATCTGACCTTTGAAGACATCCACGCAGTCCGCACCTAC
CL1141CONTIG1	CGTGACTGTGTATGCTCTGCCTGTAGTATATAGAGTATAAATCAGTGGTCGGCTTTATAT
CL1142CONTIG1	AGAAAAATGGACTGGCGACCTGTCCAGACTGTACTCGACCTTTCACCCTGTCAGCTGTGA
CL1143CONTIG1-ENSDARG00000025091	GCCGGTCGTGACAAATACAAGACGCTGCGTCAGATCCGTCAGGGAAACACCAAGCAGAGG
CL1144CONTIG1	GTTGCATGGGTGTCATTCTAACGAGGGGATATTTTCAGTTTAGTGGGGACGGGGTCGGTG
CL1145CONTIG1-ENSDARG00000006370	ACTGTCTGTTTCGTGACGTGCCCTCTCGGCTAAGTGACGTGTGGTGATTGAATTCGCACT
CL1146CONTIG1	GGCACCAGGGCGAAGACCGTTCAAGAGTTTGGAGAGAGTTGGAGAGTGTAAACAACAGGT
CL1147CONTIG1-ENSDARG00000015148	GCGCCTTCATGTGCAACGCCCCCATCCACGAGATATTTGACGGAATTGGATCGATGGTGC
CL1148CONTIG1	CGGCTGATGTTGTTTCGTACATTTCCATTGTGTTCCAGTGGATTCCAGCAGCAGTTATGA
CL114CONTIG1	CACAAGTTGGCTTGTCACACCTGAGCAAACAGCAGCACTTGGTGTACTTGGCAAGAGGAA
CL1150CONTIG1-ENSDARG00000043342	TGCCCTGAACGCCCACAGCATCATGGCGTCTTTTTCTCCAGGACCTGTTAACCGTTACAG
CL1151CONTIG1	CATTTTCAACACTACCCCCAACACCACTGCCCTGTTACTACACACTCTCACAGTACATGT
CL1152CONTIG1	CCGCTTTGCTCCCTCCCGACTCTTTCAGTATTAACGCAGAGCATCTGAAAACATCCTGCA
CL1153CONTIG1-ENSDARG00000019398	GAGCATGATGGGATATACAAGTCCCAGATGGAGACTGGTGTTATCTTTGTTTGCTGTACA
CL1154CONTIG1	TAGACATGTTGCTACACCGCTTGTATGCGCGTAGAGCGATGGCTAGCCCTAGCTACATTT
CL1155CONTIG1	TGAAGCGGAGAACAGGGAAGGAGCCTTGTGTTACCTCTTCACCTGAGCTTGGAATTTCAG
CL1156CONTIG1	GGCAGATACACGCGCACCTGGATTGGAGGCTTACGATATTTGGACACCGGTCGCTTCCTC
CL1157CONTIG1	TTTTACCGCGTGTGCGTGTGCTAATGTTTCCGCCCACTATAGCGAGATGA
CL1158CONTIG1	AAATCGCCCTTGCCCCTGCTTTGACTGCAGTCCTTGAATGTTTGTCTACATTTAGTCTCC
CL1159CONTIG1	GTGAGCAGCATTGGACTGAGATGTGGTTTCCGTCTCAGACGATCTGTTCAGGTCAATAAA
CL115CONTIG1	CTGATGGTCCTGTCGTAGTGTCTGCTGTCTGACGTTTGTTTGGACCAAAAGGTTTTGTTC
CL1160CONTIG1	ACCTCTTAATCCTGAGTCATTTTGTGTCCCGTACCTGTTCAGTCACTACATATCACTTTA
CL1161CONTIG1-ENSDARG00000030053	GAGGACGATGACGACATTGACTTGTTCGGCAGTGACGAAGACAACGAGGAGGCAGAGCGC
CL1162CONTIG1	AGCGTGTCGTTGTCAGATCTGATGAGGCCTGTTGTTGAGCATCGTTTTCTGACCAGAAAT
CL1164CONTIG1-ENSDARG00000021257	AGGATGAGGAGGAGGAAGATGAAGAGAACTGAAGTGTGACCTGCATCGTACGTGTGATGG
CL1165CONTIG1-ENSDARG00000040533	AGCAATAAGCGGTGGAGATTCACATGTGTTGTATACGCTTCTCCCCCTGTACTGTTCTGC
CL1166CONTIG1-ENSDARG00000015385	TAAAGAGGCTGCACCCAAACTGGAGGCAGGTGACCAAGCTCCTGAGAAGAAATGATGTCC
CL1167CONTIG1-ENSDARG00000045990	AGCACCAGCGAAAGCCCCTGCCAAGGCCGAGAAGGATGACGACGACGATGATGAGGACGA
CL1168CONTIG1	AACTTCACAGATCCCCCCTTGCCTCTTTTTCTCTTTCCAGCTTCCCCTTCACCTCTTTAC
CL1169CONTIG1-ENSDARG00000009613-REVCOMP	AAGCAAAGCAGTCTTTCTTGCTCCATCCTTGATCCCAATAGTTTGGTGCTTGAGGTCAGC
CL116CONTIG1-ENSDARG00000008126	TAACCCTAACCCGAGTGAAGAGGGGCGGGACCCTATAGAGACAGATGGTGACACCGAGAG
CL1171CONTIG1	AGAAGTTGCCCTGACTAAACACTAGAGGGCAGAGTGGTTCCATGTACAGATACCTTCTAC
CL1172CONTIG1-ENSDARG00000005924-REVCOMP	CAGGATGAGCATGGACACACCTTCCTTATATGGAAGCTTCAGCACTTTGGCTCCGAGAGG
CL1173CONTIG1-ENSDARG00000002339	CTCCTCTAAACGTGGCGCAGAGATACGTGGTCGCCTGCAAAGAGAACAAGAAGAAGTGAT
CL1174CONTIG1-ENSDARG00000035836	TGAAATCCAGATTAGCACTGTGTAAAGGGGGAGGGGGTTCTGAATACGAAAAGGTCCGCC
CL1175CONTIG1	GAGTCTTTCCAGCATTTAATAGGTGCTGTTCCACCGTGTACTCACATCTTGTTGGAACTG
CL1176CONTIG1	TGTAACATATTATTGTTTGTCACAGGTGCTCAGCCGCGGGCTGACAGACAGACAGACTGC
CL1177CONTIG1-ENSDARG00000008494-REVCOMP	GGCCCGCATAACATCACCACACTGGCCAAAACTGATCTTCGCATCTCCTGTCTTGTCAAA
CL1179CONTIG1	GTGTGGATGAATGTCTGTGGGAGTACTGGGGGAGGGTGGAATGAAATTCAGAATATGGAT
CL117CONTIG1-ENSDARG00000012820	TCGTATTGATTGTTTCTCTGAGGTCCCCACGTGTGTGTTTGGCGACAAACTGCGTGATCA
CL1180CONTIG1	CTTCTGCACACGCCCTGAAACTCATATTCCTCCCCTCTTATCCAGGCACAGAAATAATTT
CL1183CONTIG1	GACGAGCCTTGTTTGAACCAGCAGGCTTATGGCTGTTTGCTGGCTGAATGTCTGCTGCTG
CL1184CONTIG1	GCATTCCTTTGTTAATTCCTTTGCCTTGCTGCTAACGCTAACCACCCGTCTGTCTGTCAG
CL1185CONTIG1-ENSDARG00000024498-REVCOMP	AAGGTCGCTCCACACGAAATTTCCTCGGCGGTGGTTGGCTTTTGCTAGCGGTGATCTTTG
CL1186CONTIG1	CCACCGTCTGACCTGAACGCTACCTTCAGAAAGCGTGCAGATCTCTTGTGTGTGAAGGAC
CL1187CONTIG1	AATATTAACAGTTTCATCAGATTGCGGTCTGTCCACACACTCGTGCGCCTTACTCCTCTG
CL1189CONTIG1	AGCAGAACCTACACGTCATCCTTGTAACTGCTGCCAGCAGCGTGTGACAAACTTAAAGGA
CL118CONTIG1	AGCTGCTGATGGTGGAGATGTTTCATGGCTTTGGCATATGGGATAGAGCAAATGTCCTGT
CL1190CONTIG1-ENSDARG00000021494	GATCAAGGGCCATCCGTCTGCAGGTCCAGATGAGTCTGGAAGATTACATTAACGACCGTC
CL1191CONTIG1	CGTTATGTCAAGCTTCATGTCTCATGCTGTAAACTACTGTATATGCTCGTCCTCTCACTG
CL1192CONTIG1-ENSDARG00000015153	GCAGAAGTCCTGACGGACACGTTGAACGTGAAGAGGTCGTCATTGTCGTCGTCACACGCT
CL1195CONTIG1-ENSDARG00000043264	GAGGAGAGAACTTCCCCCTGAACAAGCCGAGTACTGCATCATGAGGATGCCTCCATACAA
CL1196CONTIG1	CCTTTCCTTTTTTCTCCATCTGAGATCAGTGCTGTTGGTCAGAGGAGCAGCTACAGTTGA
CL1197CONTIG1	GCTCATTGTTAATTGAACTAAATTGATCCCAGGCAGAGGGCGGAGTCACGTCCAGAGGGT
CL1198CONTIG1	TTTTGGAATGGTGTTCTGAGAGCTCAGGTCGTATCTGTAAGCCCAGAGTTGTCAAAGTAT
CL1199CONTIG1	TGGCATTGTCCCACCTTTACGTATTTGTGGAGCATGAAGTAGCAGCGTCTCTGTGTGTGT
CL119CONTIG2-ENSDARG00000006220	TGACCAGAGCTTGTTGTGACACACCTTTTAGTATGGTGATATCACCTGCATCTGTAAGGC
CL11CONTIG2-ENSDARG00000038434	CTGCTGCTATGATGGGCGCACATGCTATTATGGCAAATCTGTGACTCTTCAGTGCACCAA
CL1200CONTIG1-ENSDARG00000042905	TAGCCGAATTGCCCCCCATGGGCATTGGGGGTTTCAAGAAGGTCAATAAGA
CL1201CONTIG1-ENSDARG00000036629	GTTTGGCGTTTGCCACATTTTCGCCTCCTTCAACGACACCTTTGTCCACGTCACCGACCT
CL1202CONTIG1	GGCCAAGTTGTGGGAGTCCTGATATATTTGAGCCACATCGATCAGAACTCCTAAATCCCG
CL1204CONTIG1	AAGATGTGCTGGGATGAGAATCCAGTGAAGAGGCCCTGCTTTAAAGAATGCCTTGAGGTC
CL1205CONTIG1-ENSDARG00000036375	GGTGCTCAACAACGAGATCTTCGGCATCCTGAACAAGTACCTGAAGTCTGGAGACGGCGA
CL1206CONTIG1-ENSDARG00000036955	GGGAACGGCTGCAGCAACAGAAGTATACGTTGGTGGTAGATTCGGATGATTCAGATGCTC
CL1207CONTIG1	CTTATCTATGGGACTGTTGGCTCTGAGCCTCATACTGGGGAGATGTTACTAACTACCTGT
CL1208CONTIG1	GCCCGCCAAAACTTCACCCACTTCATCCGTGGAGAGTATTATCGATGACGACAAGTTGCT
CL1209CONTIG1	CTGTCCTCAGGTGTCTCTGGTCCACTTTGTTCATCACTGCAGTTCTGTTTTAAAATGGCA
CL120CONTIG1	CTCCTCTGCACCCCATCACCATTGGACCAATTGCTTGGGACAAATCGTCTGAGTGAACTA
CL1210CONTIG1	GTAGAAGACAGTCTGAGGACTGAGGAAGTACATGCCAACACATGGTGACCGCTCGTAATA
CL1211CONTIG1	GCCAATTGCAGAGCTATCTTCAAAACACTGTGTCAGCAATAGAGGTTTGGCCGCAGCTAT
CL1212CONTIG1-ENSDARG00000004030	TGGACGCTGACAGCAGTGGATCCATCGAGCTCAACTTCAACCAGTGGTTAAACTTCTCCA
CL1214CONTIG1-ENSDARG00000016979	CGCAGCAGTTGGTCCGATTGAACAGCTGCCAGACTACAACAAGATCCGCAGTGGAATGTT
CL1215CONTIG1-ENSDARG00000006316	TCTTTCAGAAACAGAAGTGCTTTGTATGGCAGGGAGCTGAAGCTTGGTGAGGAAGTGACC
CL1216CONTIG1	TTGTGTACTGCAGGTTTTTGAAGGCCGACTCACAAACCTTTTTCCAGGGGGTGAGCAGGC
CL1217CONTIG1	GGAGGCCGACAAGCTCACACATGAGCATCACAATCCACAGACACGCACTTGCACGTTCAA
CL1218CONTIG1	ATCGATGACATACCTCCTCTACCTGGAAACGCATATTCCTTTGATGTCCACCCACTCCCT
CL1219CONTIG1	ACCTTCTATCAGAGACATTTCTGCATGTTTAGCCCAGACTGCTTACAGCACAGTTGT
CL121CONTIG1-ENSDARG00000036832	GAGACCGTCAGAGGACAATCATGTCTGTTTAACCGGAGTTGGAGTCACACTCAACCCATC
CL123CONTIG1-ENSDARG00000023111	TTCACACGTTCACGCATACACTCAGGCTATCAGACACTTGCATTTTCCTTGTTGCTCGTC
CL124CONTIG1	TCTGGAGGACACCAATATTTAGCAGAATATGTCGTCACTGAGGCTAACTGCACTGACGAC
CL126CONTIG1-ENSDARG00000034470	AGGCCTCCATGCAGTCTCTGTACACGGCCAGCTATATCTATTAAATACTGTGAGTGAACG
CL127CONTIG1-ENSDARG00000013307	CGAGACCAATGAGATCGCCAACGCCAACTCCCGTCAGCAGATCCGTAAACTGGTGAAAGA
CL128CONTIG1-ENSDARG00000004296	ATCGTCCATCAAAACAAAGGTGACTGTGTTCCCGGAGAGGTGGTGGAAGAAACTCAGCCA
CL12CONTIG2-ENSDARG00000042130	TTGATTTTTCAATCTGAACTCCATGAGTGTGGCGGCTCACTGGCAGTGTCAGGAGATTTC
CL130CONTIG1-ENSDARG00000001993	CTATCAGACTGAGGAGGACAAGAAGAACATCAGTAGACTCCAGGATCTGGTG
CL130CONTIG2-ENSDARG00000035440	TCATCTTGTCTCTCGTTCACCTTAGCATGTTAAGCATGCTGTCTGTGATAGCCAAATATC
CL131CONTIG1-ENSDARG00000007836	AGACTTCAGTCCGAACGACATGTCGACGCGAGAGTCGCCGAAGGTTTCATGAGGAGGAAA
CL132CONTIG1-ENSDARG00000005221	AGGCTGGACCTGGAGAGACGCATTGAGAGTCTGCAAGAGGAGATTGCCTTCCTGAAGAAG
CL133CONTIG1	TACAGTGCGTACACGATGCAAATCTAGAAGCCTTTCATCCAACTGGAGCCTGAGGAGCTG
CL134CONTIG1-ENSDARG00000025581	TGTGACTTTGACGACATGATGGCTGAGAAGCGTCTGATCTCAGACGGCTGTGGCGTGAAG
CL135CONTIG1-ENSDARG00000005221	GGCCAAATGAACTCAATTGGATGGCAGCATATGGCCCACGGACCATGAGTTTGAGGCCTC
CL136CONTIG1-ENSDARG00000038167	TAGATAAAAGCAAGTGACTCTGGTACTCATTCCCCTGCCCGTTTGTGCAGTATTGACCTT
CL137CONTIG1-ENSDARG00000021265	ATGGCTGTCAACGACCTGGGCAAGGATGAAGTGGAGTGTAAGCTGGACGTCCGAGTTTAC
CL138CONTIG1-ENSDARG00000010250	TGAAGCCTGAGGTTCGTGAGAAGCATGCAGCCAAGAAGGTTGGACTTGCAGTGGGAATCC
CL139CONTIG1-ENSDARG00000034897	CAGTCTTGGAGCATTCACAGGGGTCCATCGCTGACAGTAGAGGTCAAGTTCTTCCTTTC
CL13CONTIG1-ENSDARG00000020850	CTGCCATTGTCAAACTCATTCCACAGAAGCCCATGGTTGTGGAGCCCTTCTCCAACTATG
CL140CONTIG1-ENSDARG00000035709	AGAGCCTGCAGCCCGACATCTGCATGAACGACATACTTTTCTACTACTGACGTCTGCAAA
CL141CONTIG1-ENSDARG00000003795	AAACTGAAGATCTGGTACGAGCACAGGCTCATCGATGACATGGTCGCCCAGGTGCTCAAG
CL142CONTIG1-ENSDARG00000033663	ACGTGTACATGTCGTAAATGGAAGCAGCCTCCAGTAACAGAGTTGAGAAGTGGCTGAATC
CL143CONTIG1-ENSDARG00000011400	TCGAGGAGGTCGATGAGGACGGTAGCGGTTCCATCGACTTCGAGGAGTTCTTGGTCATGA
CL144CONTIG1	ACCTACCAGTGAAAAGTGGGGGACTTCTGATTGTCCATCTTCTGTTGCCAGCACTGCAAC
CL145CONTIG2	TGTAGTCTGAGGTGTTACAACTTAGTCATGTACTCAGTCTCTTCTCTGCTCTTAT
CL146CONTIG1-ENSDARG00000032725	CGAGTCACTTTGACCGTCACTACTGCGGGAAGTGCTGCCTCACTTACTGCTTCAACAAAC
CL147CONTIG1-ENSDARG00000040344	AGCCGCCCAAAAAGTTGAAGAAAGCTGAAGAGGCTGCAACCACAAAGGCTGCTCCAGCAA
CL149CONTIG1-ENSDARG00000024433	TGAACTGGCAATTGACCAAGAACGTCTGCTGATGGAACAACAAAGCCCACGTCGACCTCC
CL14CONTIG1	TCAGTTATCAACACCAGGGTCCTGTGCTCTTTTACCAACAGGTATTACCCTGGGGAAGGA
CL150CONTIG1	GTCATTTCACCCTGGTAATCTGAACCTAGTCCATCAGTGGTTCATTGGAACCATCGGAAC
CL151CONTIG1-ENSDARG00000033466	TTTGTCTTGACACTCGCTCTTTGTATCGATGAACCACCGCAGTACTCGCCATGCTTCGCC
CL152CONTIG1-ENSDARG00000017891	TTCTGCGAGGAGCCAACGACTTCATGTGCGACGAGATGGAGCGTTCACTGCATGATGCTC
CL153CONTIG1-ENSDARG00000013489	GAATGTGACCCACAGACCACAGGAGCGGAGGATCGTGGCAACATTCAAAGCCACAAGTGC
CL154CONTIG1	CTGAAGGAGTTTAAGGACCCAGGCAGCTCAGTATCTACCACACAGGTCTCCGGTGTTTTT
CL155CONTIG1-ENSDARG00000021140	CCAGAATAGGACGACATACTATGCACCCAATCAGCTGGCACAAATGCGACCTAACCCTCG
CL157CONTIG1-ENSDARG00000017549	TGCTACACGGCCGCAGTCCGACCAATCACTGAGCTGATATCAGAGCAGATTGATAATTTT
CL158CONTIG1-ENSDARG00000024746	CACAAATGAGGAGTATGGAGAGTTCTACAAGAGTCTGACCAATGACTGGGAGGATCACCT
CL159CONTIG1-ENSDARG00000024143	CCCGTTTAAGGGAAGGAATGTTCTGTGTAAACAAACTGACACTCCCCTTCAGGGAGGCTC
CL15CONTIG1-ENSDARG00000003016	AGCGTTGGACAACTACCTGGACAAACTGTAAAAGCCTGAACCCCTAGCCTGATCTCATTC
CL160CONTIG1	GGAAGAGTCAATTGCCCCGATACAAGCCGCTGTCAGTAGCTTGAAGAGTCACTACACTCC
CL161CONTIG1	AGTGTGATTTCACCTGTTGTGCCCTCATGTGCTATAGGTCCATGTTTTGGTTAGAGTTGC
CL162CONTIG1-ENSDARG00000038902	CGGAAGACCAGGATCATTGATGTGGTCTACAATGCCTCCAACAACGAGCTTGTCAGAACC
CL163CONTIG2-ENSDARG00000039409	AGAAGAAGGCGCTCATCGTTGGACACAAAATGCCTGGAGATCGCATGACTCCACGCTTT
CL165CONTIG1	TTACTCAAGCAGGCCAAGCAGAATCAGAAGAGGTAACAGGAGGCCTGCGGCAGGAAGCAG
CL166CONTIG1-ENSDARG00000008383	TTCACTGCAGGGTCTTTTCTGCCTACATTAAGGACATTGAGGACAAGCCTGGACCCACTG
CL166CONTIG2-ENSDARG00000008383	TCAAGAAGCTTATTCGTTCCACAGTCCTGAGTCTGGACTGGCATCCCAACAACATCCTGC
CL167CONTIG1-ENSDARG00000025566	ATGATGAAGTTTGCCTGCTTCGAGCGCACAGTCGAGTTGCTCTACAAGTTTGTTGTTCCC
CL167CONTIG2-ENSDARG00000025566-REVCOMP	GCAAACTTCATCATTGTGTAGGGGATCTGTCTCATCCACAGGGGAACCACACCCTTGTAG
CL168CONTIG1-ENSDARG00000037071	GTGTCCCCAAGGACAAAGCTATCAAGAAGTTTGTCATCAGGAACATCGTGGAGGCTGCAG
CL169CONTIG1	CTGTATGCAGTGCAGTTTGTGTGGAGACTGACGACTGAAATCAGTCTCCATATGTGACTT
CL169CONTIG2	GTCGGCTCTCCCATGCTCCAAAAAACAGGAAACACCTGGGTTCTCTCCCATCAGATCTAA
CL16CONTIG1-ENSDARG00000019862	TTACCATGAACCCCTCTCTTTGTACCCTGTCTATGGAGGAGAACAAACAGCCAGATGCTT
CL16CONTIG2-ENSDARG00000005162	ACTTGGTGCTGTGGCAGGATGAGCTGACTGGAGAGATTTGAGAGCTGGAGGGAGTTAGTG
CL170CONTIG1-ENSDARG00000013623	GTATCGCAGCCAAGTATCAGCTGGACAAGGATGCCTCCGTCAATGCTAAAGTGAACAACA
CL170CONTIG2-ENSDARG00000013623-REVCOMP	AAAGCGACTTAAACAGCGATGTTCCTCACGCCGCACGGCTGGAGCAGGCGTCACCGGTTG
CL171CONTIG1-ENSDARG00000015128	AACAAGGACGTTTTCAGAGACCCCGCCCTTAAGCGCAAAGCCAGACGGGAGGCCAAGGTC
CL173CONTIG1-ENSDARG00000036834	CAAGACTCGCCATGTGGTCGTCGTCACCAAAGAGATCATCAACGGTGAAGAGATCATCAT
CL173CONTIG2-ENSDARG00000036832-REVCOMP	GTGCTGGTTTGTGTGAAATGTGTGTAAAGTCTCAGTCAGCCTTGGAGATAATGTGAGGGG
CL174CONTIG1	GCTGGCAGCATTGCCTGAGCTGGACCGTGCGCCGCATTTTCAATAAACTGTTGTTCAAAC
CL175CONTIG1-ENSDARG00000003931	ATCTGAAATTGTGAAGCAGATCACCTCCATCAGCATCGAACCTGGTGTTGAGGTTGAAGT
CL176CONTIG1-ENSDARG00000038716	GTCAGATTCAAGGGTGCTAGCAGGTTTTTCTGACGGGTCTTAAGTATCACCAGCCTGTTC
CL177CONTIG1-ENSDARG00000014433	ATGTACAGTGGCAGCACCATGGAAACTCTAGGGGGATGAGTCTTTGCAATTCATGTGATC
CL179CONTIG1-ENSDARG00000040676	CACCGAATCCGAGTGATGCTGTATCCTTCTCGAGTGTGAAGAGGACCCTTCATCACACGT
CL17CONTIG1-ENSDARG00000042905	TGAAGGAGGTTCTTCAGGGCTCCGTGGGAAAGCCGAGGAAGTTTGTGGAGACGGTTGAGC
CL17CONTIG2-ENSDARG00000010244	GAGAGAACGAAGCACAGCAGCCAAGTTGGGAGAAACTGAGCAACAGGGTCAAGCACAAGC
CL17CONTIG3-ENSDARG00000016012	AAGTGGAGCACTACAAGAAGACCAAGGAGGCTGTGCTTCTGCTGAAGAAGCTTAAAGCCT
CL180CONTIG1-ENSDARG00000009285	CTTCCACAAGGCCGTCAGACGCAACCCCGACACGCAATGGATCACAAAGGCCGTGCACAA
CL181CONTIG1-ENSDARG00000045262	ACAAGACCGGAAACTTCCTGATGGAGGAGGTTCCAGGTGAGCTGATGCAGGATGACCTTG
CL182CONTIG1-ENSDARG00000040434	TACCAGCTGCACTGTCAGGAGGACGCAAGGACAGAGAAGAGGGAATGAGGAAGGAAGCAA
CL183CONTIG1-ENSDARG00000024414	ACATGGAGCTGTTCGCGTCCTACACCTACACTTCCATGGGCTTTTACTTCTCCCGTGACG
CL184CONTIG1	TGCACCCAGGCTGATGGCGAAGACCATCAGCAATGCTGATGAGTGAAGCAAATGAAGTCT
CL185CONTIG1-ENSDARG00000043645	ATCGTCCACAGGAAGTGCTTTTAAGCACCAGAATGACTCTCTCTCCTCACTCTCCT
CL186CONTIG1-ENSDARG00000006427	CAACCACGAGAACTCTGGTGGGAGGAGAGCTGGTACAGAGTTACAACTACGAGGGAGTGG
CL187CONTIG1-ENSDARG00000003081	TAAAGCAGTTGGCGATGGCAGCAAAATAGTCAGCCAGCGCAGACTCCACGCTTTTCTCTT
CL188CONTIG1-ENSDARG00000020380	TGCAGAGGACCATCGTTATCAGACGTGACTATCTGCATTACATCCGCAAGTACAACCGTT
CL189CONTIG1-ENSDARG00000021838	GTGCAGCTCATCAAGAACGGCAAGAAAATCACTGCCTTCGTCCCCAATGATGGTTGTCTC
CL18CONTIG1-ENSDARG00000036761	ACCTGATCAAGGTTGATGACAACAAGAAGCTCGGTGAGTGGGTTGGTCTATGCAAGATCG
CL18CONTIG2-ENSDARG00000039018	ATCTTCCTCATAAGCCTCCCCACTGTGGTTTCTCTGTTGTGTGACATTTAAGCTTGAGCT
CL18CONTIG3-ENSDARG00000039018	GTCGGTCATCTTGACCCAGCAGACAGACTTCTTATACATAGAAGTGCTGCTCTTTTG
CL18CONTIG4	AACCCAAGGCCAGACCACACTGCTTGTGGTCACTGGTGGGACCGTCAAGTTTGAAGGAAA
CL18CONTIG5-ENSDARG00000019706	TCTCCTGTGACAGCACGTTCAGCTTCAAATACATCATTTGAGGAGCGTCTCAACTGAACT
CL190CONTIG1-ENSDARG00000013525	CTGAACCACATACTGTACATGTATGTGTATGTGTAATGAAGCACTGTGTGAGTGCAGCTG
CL191CONTIG1	GTACGTCCAACACCACAGCAGAGATGAATGCAAAATACATAATGGCTCTGGTCCTCGCCC
CL192CONTIG1-ENSDARG00000011405-REVCOMP	TGAGCAAAGCATTACCTTCAAACAGACGCTTGGGGTCCTTCTCGTCCAGAGTCAGCAGCT
CL192CONTIG2-ENSDARG00000011405	TTGAACGACACAGGCACTAAACCGCCATGCCCGTTGCCAGGAGTTGGGTTTGTCGAAA
CL193CONTIG1-ENSDARG00000033738	TTAAAAACCTGTCACATGTACCCTCTTTTTGCAGTTGGCTTCCACAGTGCTGGCCCCACC
CL194CONTIG1-ENSDARG00000042263	AATCTCAGCCGGGTCTCACGTTTGTCATAGTAAGCACTGCAGTCTCTTTACATGTACATT
CL196CONTIG1-ENSDARG00000039131	GACACAATCACGGAGGGAGCAGCCCGGTCTTTCATCGTTGTATGTACTGCTGTGTTACAT
CL197CONTIG1	CTCCAGGTTCACATTATCAGCGAACATGAAGGAGGACGGCTTGTCGGGTTGCTGCAGGTC
CL198CONTIG1	ATCTTGTAGCTGCACTCCCTCCCACAGCTGTGACTTCACGCTGGTAACCATTTGCATTAT
CL199CONTIG1-ENSDARG00000044220	TATAACAAAGCTGAAGTTTTCACACTCTGTCCGTCCAGGTCTGCTCCAATTCCTCTGCCA
CL19CONTIG1	GTCGGGGAGCTTCAGTCCAAAAAGAGATGACGAAGAGAGCGACCACAGGCCGGATTCCCT
CL19CONTIG2	CAGAAGTCATCGTAAGAGAGGAGGGAGTGGTGGAGGAGGAAGGGACTCGAAGGGATCGAA
CL1CONTIG10-ENSDARG00000001993	GGAAAGTCTGATTCTGCTGAGTAAGAGTCATCATCCTATTGAGGCCATTCATCGGAG
CL1CONTIG11-ENSDARG00000043511	TAGAACTCATCCAGAGCATAGACGCACTCGACCTGGTCCAGCATTGAACAAGCAACGTTT
CL1CONTIG12-ENSDARG00000035437	GAGCCGTGATGTTGGAAAGGGAAGTGACTCTGCTGAATAAGATGCAGCTGGTCTTCT
CL1CONTIG2-ENSDARG00000030963	AAACCAAAGACTTGTCACAAGGACACGTGAGAGGGCTGACGTCCATGGCGGTGTCTCTGT
CL1CONTIG4-ENSDARG00000035438	ATAAATGTCCTGTTCAATTGTTCCGAATTCGGCACGAGGGCAAGATGCCAGGTGTCACAG
CL1CONTIG5-ENSDARG00000035438	GAACAGTGCAGCCGCGTTCACCTCGATGCCATCACTTCTGACCATGATGGAAACATGTAT
CL1CONTIG6-ENSDARG00000037559	CTGCAACGACCTGACGGACGAGGACGTGGAAGTGCCGTATGTCAGATACACCATTCGCTG
CL1CONTIG7-ENSDARG00000030602-REVCOMP	GGCACGGACAAACTCCTGCTGGCACGAGGGTTTTCACTCTCGCCTCAACAGCAACCCAAA
CL200CONTIG1-ENSDARG00000016889	AAGGACAAGAACACTGGACAGTCCAAGGGCTTTGCCTTCATCAGTTTCCATCGTCGCGAG
CL201CONTIG1-ENSDARG00000001915	TGTTAGCGGTGAAAAACGATGAGGAGCTCAACAAACTGCTGGCTGGGGTCACAATCTCAG
CL202CONTIG1-ENSDARG00000018334	AGCAGCAGAGGAAGGATCTCCTCTACTCCATGCGCAAATTTGCAGTCAAAGCATAGATGC
CL203CONTIG1	AGGGCGTAGGGTATAGTGTCACCATGTGACTCAGAACATCTCACTATGATTAACCATTTA
CL204CONTIG1	CATGTCGTTGCCGCACGTGGAGAAGGTGACCACACCCTACGGTTTTCGCGCTG
CL205CONTIG1	AGGTAGTGTCTATACCCGAGGAGCCAGCTGAAGAGTTTGAATCAATACAGTCACGA
CL206CONTIG1-ENSDARG00000036470	ACACTGGACACGGACTGCACTGACAACAATGGACAATGTCTGCAGGCCATACGTACAAAG
CL207CONTIG1	AGAGGCCTTCATGGCCGACTCTGCAAAACCATTTCTACCCCATGGTCAGCAACAAGAAAG
CL208CONTIG1-ENSDARG00000005162	GAGGAGCGAGCTGAGGTGGCTGAGGCTAAATCAGGTGACCTTGAGGAAGAGTTGAAAAAT
CL209CONTIG1-ENSDARG00000016443	TAAGATGATCATCAATGAGGAGTTAATGGCTTCACTGGACCAGCCCACACAGACGGTGGT
CL20CONTIG1-ENSDARG00000043543	CCATGAAGCAGAGAAATACAAGGAGGATGATGAGGTCCAGCGCGACAAGGTGTCTGCGAA
CL210CONTIG1-ENSDARG00000011553	CTTGTTGTCGCCTCAATAGGTGCTATCGCTGTCTATGGTATCAAGAAATTTGGTCCAAGT
CL211CONTIG1-ENSDARG00000039212	CCTGATGAAGATCAGGACAGAATTCAAGAGGCTCCACAGACGATCACTGTACCAGACTAT
CL212CONTIG1-ENSDARG00000010423	CTCCATTATGCACTACGGACAGTTCTTCTTCAGTAAAAACGGTCTCCCCACTCTGGTGTC
CL213CONTIG1	CACCCCTGAGCCGACGTGTGTGGATTTGCCTTCAGGCAATATCAAGGCAGAAATTTGTGA
CL214CONTIG1	CACTGTGTAGCACTTGAGCTGTATGTTTACCGTGTCACCTGATAAGACCTGACTAGTAGC
CL215CONTIG1-ENSDARG00000042247	ACCACAACGGCACCGGGGGCAAATCCATCTACGGGGAGAAGTTTGCCGACGAGAACTTCC
CL216CONTIG2-ENSDARG00000040873	GAGGCACAAGAAGGACCCTGGACCACAATAAATCCTCGGGACTACATTGATGCTTTCCTC
CL217CONTIG1-ENSDARG00000022764	CCAGCCCTTCAGTTAACAGCAGAGGGGACGGTTTAGTTTGGGAAAACTGGCATCGGTCAG
CL218CONTIG1-ENSDARG00000042222	GAACCTTTACGTTGAAATCCCTCCTGGAGCTTTGCCCGAGGGCAGCAAAGATGGGTTAGC
CL219CONTIG1-ENSDARG00000046064-REVCOMP	AACTGAAGGGAAGTGAGGAGGCTGATGTAGGCTCGTTGAAAGTTAGAGGGGTCTTTGGCT
CL21CONTIG1-ENSDARG00000038191	TCTGTTATGAGAGACTATACCCTGCTCAGCTGCTTCAAGAAAGACGCCCATAAGATGGAG
CL220CONTIG1	CATGTACAGACACGGTTGATCAATTGTTGATGTCACTTAGTGGGTCACTCTACCATCCAA
CL221CONTIG1-ENSDARG00000043453	TGGCTGATGAGCTCATCAATGCCGCTAAGGGTTCATCTAACTCTTACGCCATCAAGAAGA
CL222CONTIG1	GCCTATGGCCTGAAGAGGGAGCCACAGCTCATCTATTGAAACTGTGTGCCTGTTTGACAT
CL223CONTIG1	GAGAACAGGAAACACACTCCACCAACTATGAGCTCTTCAGACTGCAGTGATGAGCCGACG
CL224CONTIG1-ENSDARG00000034368	CTGATTTACAGCTACTGCCCTCGTGAGTACAACGGCATCTGAAGAGTTGAGAAGTTGACC
CL225CONTIG1	TTATGAGCCAAAAAGGTACGACTGACCCGACCGACGCTACACAGTACTAACGCCAGTCAC
CL226CONTIG1-ENSDARG00000044051	AAGGTCCTGATATGCGATAGAAGTGATCAGAATTCACGCTGCCGCCATATGTGCATGAAG
CL227CONTIG1-ENSDARG00000042124	ATGCTGGTCAATTCGACCAAGTAGAGCGACGGCCGCAACAAGCTGGAGACGAGAAACTAC
CL228CONTIG1-ENSDARG00000042535	CCACGTGTAGCTCCAGCACTGTCTTTACTTTAACCCTCACTGAGCACGAGCAAACAGGTC
CL229CONTIG1	AACACAAAATGGCCCCTTTTATGTACCCACGTTGCGGCGTGTGGCTGTCGTTTAGAGTTA
CL22CONTIG2-ENSDARG00000043457	TCGGTTTGTGAGATCCATGACCTCCTCGTCTTGTTTTGTCACTGCACAAAACTGCACCAG
CL22CONTIG3-ENSDARG00000043457	TTTGGTGTGTCTTTTCTTCCTCAGGGATAAACAGAGGCTGCACACAGCAGCAGACATATT
CL230CONTIG1-ENSDARG00000045227	GTGAAAACTCTCTCGGAGACTTTGAGCCCTTCATGCGCACTTTGTGTGAGCTGGCATTTC
CL231CONTIG1-ENSDARG00000039914	ATAGCCAAGTCATAGCATCACGGCCTTTAGCTCTACTACATTATATGTAGTCAGCAGCAA
CL232CONTIG1	GGGTCACAGTTTATCAATTAAGGCTGGAGTATGTGAACGCCCGTGTACGTTGAAGCGACC
CL233CONTIG1-ENSDARG00000035871	CCATGCTGGCCAAGACTGGTGTCCACCACTACAGTGGAAACAATATTGAGCTTGGCACAG
CL234CONTIG1-ENSDARG00000011201	TCAAGAAGATCCTGGACAGTGTTGGCATTGAGGCCGATGGCACACGCTTGGACAAGGTCA
CL235CONTIG1-ENSDARG00000013012	AGGAGCTGAGCAACGTGCTGGCTGCCATGAGAAAGGCTGCTGCCAAGAAGGAATAACCTG
CL236CONTIG1-ENSDARG00000039007	TAAAGTGCCGTTGTGACAACCGACTGACAACAGCAACTCCGCCTTACAAGCTGGGGGTGA
CL238CONTIG1-ENSDARG00000021811	TCACACACACTCCCACTGCAACCCAGGCTTCTCATCGTCACATTGCTCCAGAACGTAAAA
CL239CONTIG1-ENSDARG00000010516	ACCAAGAAAAACCAGCCACAGCTGCTGGAGCCCATCCCCTATGAGTTCATGGCATAAAGT
CL23CONTIG1-ENSDARG00000014690	GCTCGCCGCCAAACAGGGCAGCAGCTAAAGCAGCTGAGAGAAAACACAGCAACTGAGTTT
CL240CONTIG1-ENSDARG00000014745	GACATTGAAACAGAGATCAAGGATCCCGATCTCTTGACGATCCCCTCCTTTTGCCAGGGA
CL241CONTIG1-ENSDARG00000006580	GCCAATGAGGTCATCAGGAACTTTTACAACCCCATCATGAACGACGCGCAGAGGAGGGAG
CL242CONTIG1-ENSDARG00000001950	AGTGACATCAGGAGGGCAACCACCTTGAAGGCACAATGTTTACTCTGGAGCAAACCTCAC
CL243CONTIG1-ENSDARG00000036792-REVCOMP	TCCTTAAACTGCTTCAGCTGTTTGAGCTCAAACTCGGTGGAGAAGCGTTTGGTGACTCCG
CL244CONTIG1-ENSDARG00000019357	TCTCACCGGAGAGAAGATCAAGTCGGTGGTACATCGTGACGGCAACAAGCTGAAGGTCTC
CL245CONTIG1-ENSDARG00000017772	AAGGTCAACGTCAATGGCGCAGAGATGGGCGCCTACGACGCCGTCAAGGAC
CL246CONTIG1	AATGTTATATTTAGTCCGCTTCACTGTAGATGTTGCTACCCACCTCATTGCAGCCCACAA
CL247CONTIG1	GTCAAAATATCGGGAGAAAAACACAGCCTTCAGCAGAGCAGTCGATGTGCGCCTCGTGCC
CL248CONTIG1	CGATGGGGAGATTTCTGCTTTAACCGGTGCATCGTGGACGAGGTCAATGGCACAGTTTCA
CL249CONTIG1-ENSDARG00000042576	CGAGGCGTGTTTTGGAGGAGCTAGGAGGAAGATGGCGGGGTCCAAGGTGAAGCAGG
CL24CONTIG1-ENSDARG00000041619	GCGATGCTTCACAACCCGCCCAACACATCAGTGACCTACACATTATTCACACAGACCCAC
CL250CONTIG1-ENSDARG00000034618	AGTGCTGACCTTTTGAAGTGCCCACAGCATTGACGTCCTTCATATCCAGCCTTCAAACAA
CL252CONTIG1-ENSDARG00000029441	CCTTCCTGGTTTGACCTGTAGTCACTTGTAGAGGAGACGACCTGACCATTGGCTGCTTTT
CL253CONTIG1-ENSDARG00000025073-REVCOMP	TCAGCTGAGAGACAAAGTACCAGAATCTGGACTTGGCCACGATGTGGTTCGGGGCGAAGA
CL254CONTIG1-ENSDARG00000035557	ATGTCAGATGCACTTTCACCACCCATACGTTACCCTTCTCCCATCCATTTATGTCTTTAT
CL255CONTIG1	CTTCCAGTAGGACGCAGCATGTGCCTGGCCATTAAAGAAACGGTAGGCCATTGCTGTAGC
CL256CONTIG1-ENSDARG00000040400	AGGGGAAGAACATCGTGAAGTTGGTCAGGATGATGCTGGGTGAGACAAACCCCGCTGACT
CL257CONTIG1	ATCGTGCTCTCGAGCCACAAAGCACAAGATCGTTGTAGTAGCAGAGGAGGAGGAGGATAT
CL258CONTIG1-ENSDARG00000010149	GGCTATTGAGGAACAGGTGACTGTTATTTATGCTGGTGTGAGGGGACACCT
CL259CONTIG1-ENSDARG00000010160	ATTGTCGTCAATCTCACAGGCAGGCTGAATAAGTGTGGTGTGATCAGTCCACGTTTCGAT
CL25CONTIG1-ENSDARG00000013898	TTTGATGCCATCTCCAAGACTTACAGCTACTTGACCCCAGATCTGTGGAAGGAGACTGTC
CL260CONTIG1-ENSDARG00000002836	CATGATGGAGCTCAAGTGAAGTGACTCGTCGTCGGTGGCGGCTTGAGTAAATCCTGACTT
CL261CONTIG1-ENSDARG00000044566	AGTACTGAAGAGAACCAGCAAGAAGCTCTAACTGCAGCTTGACCTTTCACCTCTTCAGTT
CL262CONTIG1	TGGACAGTCCAACTTCAACCAAACAGGGGCCTTTGGCGGTCAGAACAACTTCCAGGCACA
CL263CONTIG1-ENSDARG00000036286	AAATAAATGTTTTGAGCATGGGTCGCATGCACGCTCCCGGAAAGGGCTTGTCCCAGTCAG
CL264CONTIG1-ENSDARG00000039641	AAGAAGTATGTCATCTACATCGAGCGTGTGCAGAGAGAAAAGGCCAACGGAACCACAGTC
CL265CONTIG1-ENSDARG00000041391-REVCOMP	GATCTCTTCATAGTTTTTGGCTTCCACACCATGTTTCATGTCCAGATTGACCAGCTGGTC
CL266CONTIG1-ENSDARG00000039015	AAGAATCTGATGACTGATGTTCTGGAGAAGATCGAGGCCAGAACAGGAGTGAGCAGAACC
CL267CONTIG1-ENSDARG00000036533	GAGTATATACGTGCTGCAGGCACAAGTGGCGTTTTGCTCCGCAAAGTGAACGGAACAGCA
CL268CONTIG1-ENSDARG00000038632	TGGAGCGTCACAGATCACAGACACCAGATCAGTGCAGAACCTCACGGTAACATGAAGCAC
CL269CONTIG1-ENSDARG00000003032	TCCCACCCTGCTTATTTTAGAAGTCTCAACCCCCCTGTTTCTGATTCGATCTTGACCCGT
CL26CONTIG1-ENSDARG00000002589	ATCGTGAGTGCTTTCAAGGTCTTGGACCCTGAGGCCACCGGCTTCATCAAGAAGGAATTC
CL270CONTIG1	GGGACCATGTTGTCGCTCCTGCTGAGATCAGACGCTACATGAATGGCAAATACTTCACCC
CL271CONTIG1	ACAGCTTCTAACTGGCTGATTGACTTTGCTTGTGGACTGTCCTTTCCCTTCATGGTATGT
CL272CONTIG1-ENSDARG00000030410	AGCCTCAGTGGTTATATAGTTTGGATTCACCCCAGACCAGTGACGGTCTATTCACAAACC
CL273CONTIG1	ACGGTGTGTTTTTACTTCACATGCCAGATCAGATATCAGCCACAGCTTCAACCTCCACCT
CL273CONTIG2-ENSDARG00000039318	ATCGACCGCGTCTCACAGGACACTCTCTTCCTTGGCAAGATTGTCAACCCTAACGTGTGA
CL274CONTIG1	GACTATGATGAGTATGACGGGTCTAAATCTCTGGTTTGTGGGTCTCTAAGAGACGACAGC
CL275CONTIG1-ENSDARG00000013804	CTCACTGATGTTTCCCGGACAGGAACGCTGTCACTGAGTGAACTGAGGAAGGCATTTGAA
CL276CONTIG1-ENSDARG00000018600	CACTACATTGGAGCCCCCAAAGGTGAAATCTATGGAGCGGATCATGGCATCGCCCGCTTC
CL277CONTIG1	GGGGGCCCAAAGAAGGGTAACATTTTTTGGCAACCCCCCGCTTAGAGTCAGGGGCCCG
CL278CONTIG1	AAGAAGGCGGTGTGTTTTATTTCCCTTCCATTGGCCTGTGTGTCCCTGCCTTTGCCTTAA
CL279CONTIG1-ENSDARG00000039887	CCTGCTGAGCTTGACTTCTCGCCAGCTTTGTACAGGAGTTCATGTGATCATTCATAGTAA
CL27CONTIG1-ENSDARG00000030267	TGGCTGTGACAAAAAATTCACCCGTCGCTTTCACTTGGAAAGTCACGTCCTCGGTGACCA
CL27CONTIG2-ENSDARG00000042864	TTCTATGTACCAGCTGAGCCCAAACTGGCTTTTGTCATCAGGATCAGAGGTATTAATGGG
CL280CONTIG1-ENSDARG00000013931-REVCOMP	TGCACCTGTAGTCGAGGATCATTTATTGGGGCATGTCTTGGGGCTCAGTTTGGACTTGAG
CL281CONTIG1	GTTTTTTCGAGCGTTCATACACAATGGTCGGGTCAATCCCGCCAGTATCCCAGCAGATAC
CL282CONTIG1	CACCACGCCTGGCGTTGCTAAAACCCAACCCTGCACCAGCGGAGACAAAGAAAAAAGCTC
CL283CONTIG1-ENSDARG00000041527	ACGGCCGAGATCGGATTGGGACAACTGATGGTGCAGATGAGACTAGCGGAAGATTCCTTC
CL285CONTIG1-ENSDARG00000015630	TTCGGAGCAGATGACATCGAGCTCCTGCCAGATGCCCAACATAAGGTGGAGCTTTACACC
CL286CONTIG1	ATAAGTGCGTGTGGTGATGATATTGCCGTAAAACTCCGGCGAGGTGTCCAGGTTGTGGTT
CL287CONTIG1	TGTGAAGCCGCCGTGTGTTCGTGATGTTTTAGCCGTAGCCGTTAGCTGGGAAAAATCTCT
CL288CONTIG1	GCACTTCCCCTACACGGGCTAGAGATGGCGCCAAACTGTAGGAATGTTGTCTACAGACTA
CL289CONTIG1-ENSDARG00000039243	CAGGACACAAAGGCACATGTGGATGACAGTCCAACCTTTTCCACCAATCAAACCAGACCA
CL28CONTIG1-ENSDARG00000040298	CCCGTTTGATGGAAAGTGCCAGCATGGCCACCACATACGCAACCAACGCCAAGGAGCAGC
CL290CONTIG1-ENSDARG00000003860	CTCCCATCAAGACCTGTAAGGCATACCTGCTCAGATTTTGTACATTCAACTCTTAGTCTG
CL291CONTIG1	CCTGAGGAGTGTTCCCACATTTGTGTAAAGCTACGGCCCACGATCAAAGACGAGAGCTAA
CL292CONTIG1	ATGTATGAATGATGGTCTGTGTACAGTGCAGTCATCGCCTTGTGGTGTTGCCAAATAAGG
CL293CONTIG1-ENSDARG00000015303	GCTCCCTCCTGAGACGTCACATCATGACATTGTGTTCCACTCATGTGACCACATTTACTG
CL294CONTIG1	GCCACGAAGCATCTCGCAGTGTTCAAGTGCCTCAAGGTTTGATAATAGCAGACACAAGGT
CL295CONTIG1	TTCCTGTGACACCAGCTTCATTCATCCTCGGTCTACTGAACCCTCCATTCTTATTGGCTT
CL296CONTIG1	TTTTCAGGGTAGCTCCTGTCAGAACACAGTAGGTGAGGAAGTTAGACTATTGCTTGTGGA
CL297CONTIG1	ACCCATGATGAATCAGTGGATGAAACCCTTGATCATATAAAGCATCCATGCATGGGTGGA
CL298CONTIG1	TATGGAAGTACCCGGTGCATTGAGAGCGGAGTGATGGGCAGTGAAGTTGTTAGACTGTAA
CL299CONTIG1-ENSDARG00000022456	CTGCTGAAAGTCAATCAGATCGGCACAGTTACTGAGTCCATAAAAGCCTGTAAGATAGCT
CL29CONTIG1-ENSDARG00000017299	ACGTTGTTGCATTACGGACCTACGTGAGGGCTTAAGTTGAGCCTGCAGCCGTCTACAAAG
CL29CONTIG2-ENSDARG00000044521	ACCACCACAGTCTCCGCCCCCACGTCAAAGGACGATGATGACGATGACGACATTGACCTT
CL2CONTIG2-ENSDARG00000025400	GGAACTTGCAGCCCTATGCAAAGGACGTCTCTGAGTACATTTCCCGTGTTGCTCGTGAAA
CL2CONTIG3-ENSDARG00000025400-REVCOMP	TCCAGCCAAGTAGGTGCGAGCTTTGGCTACAACTGCTCTTGGTAAAACAGTTGCAGCATC
CL2CONTIG4-ENSDARG00000016825-REVCOMP	TGCAGGGATCCACGGTGAAGATAATCAGCTTGGATGGGCTCCACTGGGGTCTTCAAAATC
CL300CONTIG1-ENSDARG00000013968	GCTGCTCCAGATGCTTGACCCAGAATTTGTGTGCATGAAAGTAGGAGCCTGTCCTGAAGG
CL301CONTIG1-ENSDARG00000043081	GCTACAGAGAAACTTGATGCATACACTGGGGGACTGTACTCGGAGTTCGTCGAGTCTCCT
CL302CONTIG1-ENSDARG00000041067	TAGAGTTACCTTGAATGTCATGGCCTTGTTAGCGAGAGAGGGAGAGCAAGCGGGATGGGC
CL303CONTIG1-ENSDARG00000012405	TGTTCCGATGGTCCACTTTGCCTAAAACCTGCACTTCAGCAAGATGGCGGTGGTGTGGCA
CL304CONTIG1	TCATTTGGAGGCCATGTTCATGTGTCACAAGAATTTGGCAATCACCCAAGGACAGGCTGG
CL304CONTIG2-ENSDARG00000038685	GTGTTAACCCTAACGGCGCTTACTTATGGGGCAGCTCAACCTACGGGATCGGAATCAACT
CL305CONTIG1	CAGTGTTTATTTCACCCCACCACCTCCCCTTTCATTCTTTCAGCTTGCTATGTGCATGAT
CL306CONTIG1	GTCACCTCGAGGACGACCGTCAAACTCGCCCGACACCCTTTACTCCTCTGCATTATACTT
CL307CONTIG1-ENSDARG00000012199	TGATGACGCCTGCAGCCTCTACAGCTTTCTCATTTGGACATTGCACCGTTTGGTGTCAGA
CL308CONTIG1-ENSDARG00000016235	GATGACACCGAGCGCAGACGAGAGCCTGAAGGACGCTGGACTCGTGTAAACATTCCCAAC
CL309CONTIG1	GCCGACAAACGTGTGTGCGTGGAGATGTTCCGCAAAGATGAGAGCGGGTGGACAACAGTG
CL30CONTIG1	TGTCTTTGCAATTATGGCAGGCTTCGTTCACTGATTCCCGCTACTTTCAGGCTACACACT
CL310CONTIG1-ENSDARG00000036180	GTTTGTTCGGAAGTGGAACAGAACTCCAGTTCTCTTCTCCCATGACACTTGAGTGCGTAG
CL311CONTIG1	GTGGAACCAGTGACACAGCTGTGTGCTCTAGCTGAATGTCTTGTCCCACATTGTTAATTA
CL312CONTIG1-ENSDARG00000006316	CGAAGAAGGAAGCGGTCCCTGCCAAGACTGAGGCCAAGTCTAAGGCTCTGAAGGCCAAA
CL313CONTIG1	TTGGTATTCACATGCTCCACGTAAGCAATTTTTCCTGGGTGCAGAATTCCCTGCGGCATC
CL315CONTIG1-ENSDARG00000042389	CAAGCGCACCAAGAAGGTGGGGATCGTTGGTAAATATGGTACGCGTTATGGCGCGTCGCT
CL316CONTIG1-ENSDARG00000017445-REVCOMP	TCTCCAGACTTGGCACTGAACTGGTTGATCTCTCCATTCTCGTGGCCAGCAATCACAAAC
CL317CONTIG1-ENSDARG00000033976	AATGAACCAGAAGGGCTTTTGTTGGCAGTGGGTCAGGATTGCTACACAAGGTTGTGGAGC
CL318CONTIG1-ENSDARG00000012609	GTTGGGGTGTCGAGAATAGGAGTCAGGGCTCAGAGCTCCTCACTTCTGAAATAAGGAATA
CL319CONTIG1-ENSDARG00000004467	TGTGGAGAGCTTCTTCACATACCCTCCCTTAGGTCGCTTTGCAGCCAGAGACCTGAAACA
CL31CONTIG1-ENSDARG00000015551	CGGCATGGCCGAGTACTTGTTTGACAAGCACACCCTGGGCAAAGAAAGCAGCTAAATCCG
CL320CONTIG1	ATGATGTGGGTGTGCAGGTTTTTTGCGACCCACACTGTTGAACCAGAGCGGGAGACCTAG
CL321CONTIG1	GGCGATGACAAACAGCGCACATACTGGGAGCTGTTGGTGGAGACTCCAGATGGCAAAACC
CL322CONTIG1-ENSDARG00000014329	TATGAAAAGACGGGATCAGCAGTGATGTGGATGGTGACGGTTAACTCTCACAGGGCCAGA
CL323CONTIG1	TCTCAACCCTGAGGTTGATACCGGCTAGTCTAACGCAGAGCTTAAAGGTCCAGTATGCAC
CL324CONTIG1	CAGGGGTCGATAGATCACTCCTCTATAGGATCAGTTGGTTTTCAAAGTTAGCCTCGCACA
CL325CONTIG1-ENSDARG00000044220-REVCOMP	CAGCTTTCATTCGCCTCTTCAGCTCATTTTTGCTGAGTTTATCTCCGTCCACCGCTGTCA
CL326CONTIG1-ENSDARG00000037066	TTCAATTGTCGTGAGGAACAGCAAGATCGGAGGAGCCTGGGGTCATGAGGAAAGAGAGGT
CL329CONTIG1-ENSDARG00000009280-REVCOMP	TCCAGACACTCGCGACACAACTTCACCACCTCAATATACTCCCCCTGAAGACGACACTCC
CL32CONTIG1-ENSDARG00000043509	GAGGCCATGCGCTGGTTCCAGCAGAAATATGATGGCATCATTCTTCCCGGCAAGTAAAGG
CL32CONTIG2-ENSDARG00000042931	AGGGATCAGAGGATTCTGTCCAGTGCAGATCATCCACTGTAGTTTGTTACGTTGCATAAT
CL330CONTIG1	TGAGGTGTAACTGGTTTATAAGGCCCGCAGTGAACACACCTGCAACTGTTTACTGTTCTG
CL331CONTIG1	GTATGCTGGATTTGTAGGCTGGGGAAAGAGTCCTGGAGAAGGTCCAGCAGGAAATGCAGG
CL332CONTIG1-ENSDARG00000045598	AGCGCTCAGGTGTCTTTGCGCTTCAACGTCCAGAGAGGAGTTGTCGTGATCCCTAAAAGC
CL333CONTIG1-ENSDARG00000003517	GTTCCCCGCGGAGAGGGACGACGCCCCGGTGTAGAAGAAATAACAACAATCCCAAACAAT
CL334CONTIG1-ENSDARG00000025522-REVCOMP	GAGGAGGATGGCGACCGATTACAGTCTGCCATGGCTTTAATCCATTCCACTCCCACTGGA
CL335CONTIG1-ENSDARG00000019496	CGCTCCTGACACCAGCCCACGAGGTTGCAACATTGAGGGTGAAGATGAAAGCTGGGATTT
CL336CONTIG1	ACCAGAGCCGTCACATGATCAGGCTGCAGTGTTTACATCGTCATGTGGTATTAAACGCAG
CL337CONTIG1	CTGGTTTGGAACCTGTGGAAGAGTCTCCAGCTGCCCTCAGAGTGTCCAGAACAAAT
CL338CONTIG1-ENSDARG00000017314	ATGGAAGATACTATGTCCACGGTATTGCCAGCTTTGTCTCTGGTTGGGGATGCAATTATC
CL339CONTIG1	AGGCAATTGTCCTGGAACACACCCTGTGTCTGCTTCCTTTTAATGAGTTGACTTGAGTCG
CL33CONTIG2-ENSDARG00000036825	CAAGTATGAGAATGAGCTTGCCATGCGTCAATCAGTGGAGGCAGATATCGCTGGTCTGAA
CL340CONTIG1	CGTCCCCCTAACACTTCACCCCCACCACGCAACTTTCACTTAACATGGGCCTCGCAATTC
CL341CONTIG1	GTTCCTGGAAATACAGTAGGTGCCATCACTTAAACTCAGGATGCAGTGCAGAATGTCATT
CL343CONTIG1	GCACTGCACTCCACAAACTCTACTTTCACTGGCAAATGGGCGAACTCAAAGTCCTTGCCT
CL344CONTIG1	CCATGGCAGAGAGGTGGTTCTAGTCCACACTGGTATTTCAGGAGGCTTAGATTGAGCTGA
CL345CONTIG1	CCTTGCCTCTCAATCTCCCACTACCAATTTCCTCTGAGCACTTTTGACACACTCATTGCT
CL346CONTIG1-ENSDARG00000039855	GCTGACCGGTGATCTACCTCCTGTAGACCTCAAACCAACATGACACTTAATGCAACACAC
CL347CONTIG1-ENSDARG00000038185	CGTTGATGATAGCATTGTGTACATTCTATATCGCTGCCACATGTTTGCTCCAGCACCGAC
CL348CONTIG1	GGTCCCACTGTTATTTGTCAAAGCTCTTGCGGGGTCTTATGCAGAAAGCTCTCACTGCAG
CL34CONTIG1-ENSDARG00000002344	TGCTGAGATCGCCCACAACGTCTCCTCAAAGAACAGGAAGCTGATCGTTGAGAGAGCAGC
CL350CONTIG1	GACGCTTCAAGCAACTGACACTTGTTTTGTGCCTGAGCTATGTGCAATACCGGTCGCTTA
CL351CONTIG1	TGACGTTTAACCAGACCAGCGAGTCACTCAGCGCACTGGTTAAGGCGGGGGTAAGCGGTG
CL352CONTIG1-ENSDARG00000045487	CGCCTACTACCAGAAATATGTGGACGAGTCCTCCAAGAAGGAGATCAAGGATATCCTGAT
CL353CONTIG1-ENSDARG00000020741	GTTTGGGATTCCGAACGGGGTCACGTGGGTGACGTACAAACCGGACAACTACAGCCTGAA
CL354CONTIG1-ENSDARG00000012552	CCGCATATCCATTCCTTGCCTTTTTTGGCATTCCTTCCATCTCATTTAGGTTCATGCCTC
CL355CONTIG1-ENSDARG00000022913	TGGGTACAGGTTCAAACCAAGGCCAGTCGCCTGCTCAGATGTGCTGGATTTCACACGTTG
CL356CONTIG1-ENSDARG00000001788	AGTCGGATCCTTCAATCCTGGGTGGCATGATTGTCAGCATCGGAGACAAGTATGTGGACA
CL357CONTIG1-ENSDARG00000018478-REVCOMP	GTGGCGATGAGGAACCATCAGTGGTTTCTGCAGACACGCTGGTGGAGGAACGTAGAGAGA
CL358CONTIG1	CCGAATTCGGCACGAGGCGAGCAGTTCCCACGGCAAGCAATGGACATGAAAGCAGTCAAA
CL359CONTIG1	CACCGCCCTCTACTGGTCAAGAAATAATGAAGCTTTGGAGCTGAAGGTCCAGCGAGTGAC
CL35CONTIG1	TTGTCCTTATCATCTTCACCATGAAGGTCCTCTTGTTCCTCACTGTTCTGCTCTGTGGAG
CL360CONTIG1	CATAACATTCCCACACTTTAAAGCATGTAGTGGAGTATATGTAACTGAGTGTGCCCCGTC
CL361CONTIG1-ENSDARG00000036863	AGAACTACTGGTGGCCAAGGCAAAGAACGGACACTTGTCTGTGACGGCTCCCAGACTCAA
CL362CONTIG1-ENSDARG00000044991	CACGAGGGGAACATCAGGCAAGATGGCGGATACCGAGATCAAGAAGAAGCGTACCTTCAG
CL363CONTIG1-ENSDARG00000019924	GTCCACAGAGCATGTTACTGGAAGCAGCCATAGTGCTTCAGACCAAATAGATGGACCTGA
CL364CONTIG1	CCACTTCGCCAACGTCACTCAGATCGAGGACGCCGTCGCTCTGTGGGCGAAACTGAAATC
CL365CONTIG1	TAATTTGCATGGCAGGTTTCCCCCCACAGATCTGTAGGCACATCCTGGTGGTTTGTGGTT
CL366CONTIG1-ENSDARG00000018119	GCTGGGCATTGACAGGATGTAAAAGGTCAAGGTCAGGTGTGTATGAAGAGATGAGCTCTG
CL368CONTIG1	CTTTGTAAAAGTGGGAGCGGTGTCTGGTTGAAATCACACTTGCTGCCCATCGGGACTCTT
CL369CONTIG1	ATGCCAGATTCACACTCTCTTCACAGGGTTGTACCTTCCTGTTCTTCTTCCTGAACTACA
CL36CONTIG2	TCACACACTCCGACTACCTACAACAATGGCCGACAAGCCCGACATCTCTGAGGTGACCAA
CL370CONTIG1-ENSDARG00000040746	TTCATGAGCATGAGGCGCATCTCTGACTCCTTCTACTAGACGACAACTCCAACACCACAA
CL371CONTIG1	ACAGCCAGCCAATCAGCGACTGATCGGGGGATCAGTTATTGCAGTGATGCATAGAAACAT
CL372CONTIG1-ENSDARG00000038041	CAGGAGAGGGACTGGGTCCTTAATGAGTTCAGATATGGCAAAGCTCCAATCCTCATTGCT
CL373CONTIG1-ENSDARG00000021242	GGTCAGAGGAGCCGTCGCCGCCGTGCAGTTTGACGATTTCCACAAGAACTCAAACCGCAT
CL374CONTIG1	GAGATGCTGTCAGCCTGAGCTTTCCTGGAAATCAGTATGCATGAATTCCCTGACTGCTCA
CL375CONTIG1	CAGCTGGATTACGCAACAGTAAATCCTTACACCTTCGCAGAACCCACTTCGCCGCACATC
CL376CONTIG1	AAATGGGGTGAAGTCTGCCATCTCATTGCAATGCTTTGTAACTTCATGAGCCATCCATCT
CL377CONTIG1	ACAGTGTATATCTTGTTGTTGTTGTTAAGGTTCACGGTCCTCAGTTAGGGTCAGCAGGTC
CL378CONTIG1	GCTTGGATCATGTGTATCATCTCTGGCTAACATGAATGTGTTGTGGGTTTGCAGCATGTG
CL379CONTIG1	GCATCACCACCTGGTGGTGGGAAAATTTGGCTGGGCAGAGACTCTTCAAGGCTAAATGTA
CL37CONTIG1-ENSDARG00000026004	AACACACACCCCATCACACAGATCAAAGATGCTGTCAGGGATGGATTGCGGGCAGTTAAG
CL37CONTIG2-ENSDARG00000029150	AGAGAGGACTGTATGATTCCTTTGCCTGAGTCCAGGCTTGTCTGTATTCCAAGTCTTTGT
CL380CONTIG1	ACATGTTTGCCTGAGCCTGCTTATTGTTGCAGAGGTCGACATTAGTGCTTGGTGGAGGTT
CL381CONTIG1	ATATGAGGGTTTTGAGAGCTACAGGTCTCGTCTGCCTATAAACACTCCCGCACTCCAGAG
CL382CONTIG1-ENSDARG00000044734	CAAAACTCAGTCAGGGGACCGGCCAGAGGAGATGCCATGATTTCAGACATCATCGATGAG
CL383CONTIG1-ENSDARG00000014806	TCCATCGAGAAACCGCTCAAGTTCTTCCAGACTGGAGCTTTACTGGAGATACTTCACTGT
CL384CONTIG1	AGACTCAGTCCGTGATCTCTGCGTCACATGATCACGACTTTATCTCACTGAAGTCTGTAA
CL385CONTIG1-ENSDARG00000026666	TGGCTGCTGCAGGGATTCCAAAACCTTATTTCCCAGCGACATGATCAAAGAGGGAGCAGC
CL386CONTIG1-ENSDARG00000042866	AATCTGAAACGTCGAGGCTCCGCCTACACTTCATCGAAAAGGGTCCACCCTCGCGTGAAC
CL387CONTIG1-ENSDARG00000039502	GAGATGCAGCCATGGTCTTGATGGAGCCTTCAAAACCCCTGTGTGTTGAGGCGTTTGCAG
CL388CONTIG1	CTGCCAGAGGTTTTTGCTTTTGTGTTTAAGCCTCCGACCACTAGGTGGCAGCAGATCTTT
CL389CONTIG1-ENSDARG00000030053	ACGTTTCTATGAACGTATGAATGGCCCCTCACAACCAGCACAGGATGCTGGACCAAACAC
CL38CONTIG1-ENSDARG00000008969	CCAAGATGGGCCCCACAGAGGTTCTCATCGAGATGCAGGACTGGACAGGAAGCAAGGTTT
CL390CONTIG1-ENSDARG00000036438	TCAGACACTTGAGGCCAGTGATGGAAAGTCGAATCGCTGAATATCATCAGCAGCAGCAGC
CL391CONTIG1	TGATCCAGGAAGAGAGCCCCCCATGTTTTAGTATCACTCAGTAAAGCCGGCTATCTGAAC
CL392CONTIG1	CGGGAACGACTCCTGGACCTCTTCTTGGCTGCTTCAATGAGCTTGATTTTCCTGCCATTG
CL393CONTIG1-ENSDARG00000039832	ACGAGCTCTGTAAAAGATCTCCTCACACGTTCAAGACCACTGTCAACATGTATGTCAACA
CL394CONTIG1	ATTCATAGTGTAGAGCTTTGTGGGTCCAGCCTAGACGACTGTCACCTCCATGGAATAACA
CL395CONTIG1	GCCAGGCGAGATTAAGCCTGTACCTTTTCTTACCCACTCCTTTTTCTCCCACTGAGACCT
CL396CONTIG1-ENSDARG00000002968-REVCOMP	GAGTGTTCATGGCGTTGATGGCGTCTTCTCTCTCAGTGAAATGGACAAAGGCGTAGTCTC
CL398CONTIG1-ENSDARG00000024047	TTTTACAATGCGCCGCACCAGTTGTTGTGACACCAGGCATCAGTGGTTCATTTTAGTCCA
CL399CONTIG1	CTTCCAACACTACCTCAAAACCCGCGCAGGCCTCCAAATCCTCCAGCAACACTGC
CL39CONTIG1-ENSDARG00000043670	TCATCCTGGAGCATTCTACAAGGAGCATCCTCTTCATGGGCAAGATCAACAACCCCACAT
CL39CONTIG2-ENSDARG00000013646-REVCOMP	GGAAACTCTGCAGAGGACTGAAACCATCGCGCACTGCAACAGCATTGCCGACATCCAACT
CL3CONTIG1-ENSDARG00000044975	ACGAGTTCATCTCCAAGTTCAAGAACCGGGCCAATGAGGAGAGAGCGAGGGCGGAGGACG
CL3CONTIG2-ENSDARG00000044975-REVCOMP	GGCCTCGACGGACTGACGCATCATCAGCTCATGTTCGAATTTGGTCCTGAAGTCATCAGC
CL3CONTIG3-ENSDARG00000044975	GACAAGATCAATAATGCCACCATCCAGAATGCTAACATCCTGCTGCAGATTGACAACTCC
CL400CONTIG1-ENSDARG00000032619	ATGTTTGCGGCCTATGGTGGCCTTAACGACAAGTCCCTTATGGATGGCTTGAATTTCAGC
CL401CONTIG1	AGACGGATGATGATGGCTGGACAACTGTCCGCCGCTGAGCAACAGCCACTGCATTTAATG
CL403CONTIG1-ENSDARG00000040298-REVCOMP	GAGACAGAGGAGCCACCTGAGAACGAAGAGCGACCACATACTGGTTCACCATGTCAGAGC
CL405CONTIG1	CTGGTCCCTCACTGCGTTGTGTTGTTGTGCTCTATGCTATCCTGTAAAACTTGTGATACT
CL406CONTIG1-ENSDARG00000008581	GATCCAGGCTTACGTGAAGGGCAAGCGGTTGCCCAAACATGACGTTAAGGAGTGTCAGAA
CL407CONTIG1-ENSDARG00000036274	AGGAAATTATGACGTTGGTCCCCAGGGTAAACTACGTGCATTCCTCAGTTACCCTCACTG
CL408CONTIG1	TTTTCTATCCACAAAATGTTTACTTCCCTAACCTAGGTCAGGCACCTGCAGAGCCCACAA
CL409CONTIG1-ENSDARG00000022741	ACTACAAAGCTCTCATCGGTCGTCTCTACGAGAAAGCCACGTTCTACGGGATTCCGCGTG
CL40CONTIG1-ENSDARG00000017441	TTTATTTTGTTTTCCTGTAAGCTTCGTCTCAAGCCCTCCTCTCTCGGGTCATCACTACCA
CL410CONTIG1	TCACCTTTCCTTTAAAACCCAAATATCAGCAGCAGCCAGACCCTGTCCAACCTCAGTCAT
CL411CONTIG1-ENSDARG00000041128	AATCAAAGGCTTCCAGAGTATTCTAGCAGGTGAATACGATGCCCTTCCAGAGCAAGCTTT
CL412CONTIG1	CTGTAACGGCTGGTTGCCGCACATCTGGTTACAGAGAGGATCAGTGGGCAACTCAGAAAC
CL413CONTIG1	TTGAAGTTAGTGGGTTGTGAGATTCAGCAGGCGTCTTCAGTGTGGAACCATGGGGGTTTA
CL414CONTIG1	CTGTGTCCATCGCAGGAATTCGCCTTTACCTTTTCACAGATATGCCCACA
CL416CONTIG1-ENSDARG00000018961	AGGGCGAGTCGGACAGACACGTGTTTGACCTCAAACCCAAACACCTGATGGCGGGGAAGA
CL417CONTIG1	ACAACGTGGAGGCGTATTTGCACAAGAAGCAGCAGAGACTAGACGAGCAGCAGCTAAAGA
CL418CONTIG1	GGCTTTCTCTTCCAGCCTCTGTTTTCATTAGGTGGCGGCATCTGCTTGTTGCTTTTAGAA
CL419CONTIG1	AGGCTGTTTGAGGCCATTAGGAAAATCCCGTGCCTCACGTGAGGAAGTATGAAGGATACA
CL41CONTIG1-ENSDARG00000015862	CAAGCACATCTTGGGCATCAACATATCGGAGTACATGAGCTACCTGATGGAGGAGGACGA
CL420CONTIG1	AAGAAGAACTCGTGCTAATGCCTGGTGTGAACTGTTGTACTTGGAGCTGGTCACTTGTGA
CL423CONTIG1-ENSDARG00000017775	CTTACACTGAGGGGCTTCCAGACCAGTTCTGTCAGCAGGGACATTGACACCGC
CL424CONTIG1-ENSDARG00000022456	AAACCCAAGGTCCAAGTCTGTGGCATAGAGAAGCTACAGGACATCCTTGTACGACCACAT
CL425CONTIG1	CTCGTGACGAGGTTTTCAGACGTGGTCCGGCGTCCGTGCATGGCCAGAAATCTGCTAACA
CL427CONTIG1	TGCGTAATGTTCTCTGTCCCGCGGTGCGGTTTCTTCACTCGTTTTACCGCCACAGGATTT
CL428CONTIG1-ENSDARG00000007141-REVCOMP	ATTCCCTCCATGTAATCTTCATGGTTCAGCTCTGTGGCTCCACGACGCAGAGCAATCATT
CL429CONTIG1	CTGACGCCAAACTGTCATCCTCGTATGTCTTGTCCTCGTTTGTCATAGTTGTGATTCACA
CL42CONTIG1-ENSDARG00000016771	TGTCTCGCGGAGGGTGCCGGTGAGGTCGCCTTCATTAAACACTCAATCGTTTTGGACAAC
CL430CONTIG1	TACTGAAGCATCAACCTGTAGACTGATAAGACTGTGTCACCCTTGTGGGGATGACAGCTG
CL431CONTIG1-ENSDARG00000045516	TCCAGTCAACGTGGATTTCCTGGGAATCTATGTCCCCAATGAGAACCAGTATTCTGGTCT
CL432CONTIG1-ENSDARG00000016516	TGGGGATGAACCAGGGCCTTCAGAGATCTGTGGAAGGATGGATCCTGTTTGTGACAGGTG
CL433CONTIG1-ENSDARG00000033539	TCCAGATGAGACACTCCGTATCAAAGCAGAATATGAAGGTGACGGTGTACCGACTGTGTT
CL435CONTIG1	CTACTTCAAAGTCTGTTCGTGTGGACCAGCTTTCCACCATAACATGGAGTAGGAACTGAG
CL436CONTIG1-ENSDARG00000002791	TTACTCCCTGCTCATCTTCATCTATGATGAAATCCGTAAGCTGATCCTCAGACGCAGCCC
CL437CONTIG1	TAAAGGGAAGATTTCGGATGTAGGAACTTAGATCAGCGCTCCTACTGTGAGCCGTTCTGC
CL439CONTIG1	GACAATTAAACCTGGTGGAGAATGTGACAGAGGAGGTGCAGAGCCTGAGGAGCAGAGTGG
CL43CONTIG1	CGTTTACGGTGGGCTATTTTCAAGTGAAACCGGGTACATTGCCGTCGTTGTCGGGCGGGG
CL440CONTIG1	TCCTAGTGTAGTTGTAGTGTGTATTAGTGTATGTTTTGGTGGTACAGTCACACAACGCCC
CL441CONTIG1-ENSDARG00000017235	GCAAGAACGGCCACGTTGTGCTGAAGGGACGTCCTTGCAAAATCGTGGAGATGTCAACCT
CL442CONTIG1	CAACAAGGCCAGTGAGTTGTCGATGATACCAGTAAAAACCCAGTGTGTCCGTGGTGATGA
CL443CONTIG1	TCCTCATTATCATCAGCTGATCTGTGCATGCCGAGCTTTTGTTCTTCACTTTTACCAGCA
CL444CONTIG1-ENSDARG00000043102-REVCOMP	CATGAGGCCTGAACAGAGGGTGAGTCCTGTGGTTCTCCTCTTGGAAACAAAACCTCTGCG
CL445CONTIG1	ACTGTGACATCAGCGACAGTGTTAGCTGCTCTGGTGTTAGAACAAACGTTAGCTTAGCTG
CL446CONTIG1-ENSDARG00000009939	GCGAGGATTGAAAGTGCAGCCACAGAATGGCTTCTCTGGCTACTGGAAGTGTGTGAAGCG
CL447CONTIG1-ENSDARG00000038648	TCTTATAGAATCCGTAACGACATTGCCCTGATCAAGCTGGCAACTCCCGTCACCATCTCT
CL448CONTIG1	GCTTGTCCATCACGCTGAAGGGAATCCCCGAAATTCCCCCTGACTGATTTTTGAGGAACT
CL449CONTIG1	TGGTCACGATAGTCAGCGTCCTCTGCGTGAAGAAGAAGTACAAGAAACGCGACGACGGCG
CL450CONTIG1-ENSDARG00000006691	GGTACGTTTTACTGTCCAAACCGCTGACACACAGAAGCTGGTTCAGAGCCAACATGGCGG
CL451CONTIG1	AACACGTAGCGTATATTGTCCCACGTGTCCCGGCAGAAAACACTTGCTGA
CL452CONTIG1	TGCAGCGCTTGATGTTAAAGGGCATTAATACCAAGGCCACCCACCCGTGCATTGCTTCCT
CL453CONTIG1-ENSDARG00000018367	GTTCAAACACCCCCGCTACAACGGCTACACCATCAACAACGACATAACCCTCATTAAGCT
CL454CONTIG1	AAACAGTTTTGTCTGACCTGTTTTCTAGTTGTCACTCTATATGCTGCCCTCCACAGTAGT
CL455CONTIG1-ENSDARG00000043081	CAGCAGCACACAGTGCCGGACGATGCTTAAGTATGTGCTATTAATTTCGTCCTTTCTCTG
CL456CONTIG1	TGGTCAAATGTTGTCAACCTGGTCATCCTGGTTCACGACATCTTTCCACCACCTTAACGT
CL457CONTIG1	CCATCAGAACTCATCAAAAATCCACGGCAACGACAGCGCGTCCAGCAGACGTTGCACAGT
CL458CONTIG1-ENSDARG00000011665-REVCOMP	AGCAGTCACCATGTTGGGTTTGAGAAGTGTCCCCTCCAAATAGACATGGTGGTCAGACAG
CL459CONTIG1	CTGTTTGCATAATATCCTCGCAGACGGCAGCTCCAGGCTGTCAGAACATCATGATGGATG
CL45CONTIG1-ENSDARG00000042566	AGGCTCAGCAGAACAACGTGGAACACAAAGTGGAGACCTTCTCTGGTGTCTA
CL460CONTIG1-ENSDARG00000029606	AGGATGATGCCAAGAAGAAGATCGCACTAAGCAACATGGGATCAGGCTATAGCAGCCACC
CL461CONTIG1	GGCCAGGTTCGCTGAACAAGACATGCTTGTTGTACTTCAGACCTACAGAGCAGAATCAGT
CL462CONTIG1-ENSDARG00000012829	GTACGAAGGCTCGTCCGGCGTCTTCACAGTCAAAGCTAGTTTTTACTATCAGTGACATCA
CL463CONTIG1	CAGCTGCTTCTGGAGGACAAGGACATTTTTACTGGAGATGCTCCCACTGAGATATTCTGA
CL464CONTIG1	TCCACAAAATCGCAACAAGAGGCGCTTCTTAGTCACTGCCTTTCAGTTCATGTCTCAAGT
CL465CONTIG1-ENSDARG00000035756	TCCACCTGTCTTTGGAACGGAAGGTTTCATGAGCTTTGTGCTGCAACCTGTCAGCTATAA
CL466CONTIG1-ENSDARG00000008502	GCTGTATGTGTATTTATCCCTTCCTCCAGTGGCTGGTGGGATAACCATTTTGATCCGTGT
CL467CONTIG1	AAGTGTTCCCCTGATATAGAAGGCCTTATCAGAAGCTGTTGTGTTCATTCCC
CL468CONTIG1-ENSDARG00000020711	ACCTTCAGACTGGACGCAGACTTTTGAGTGCAGCAGACTGTCGGCGCTACC
CL469CONTIG1-ENSDARG00000042130	AACAAGGCCTGTTCATTTTCAAATGGGTGGTCAGAAGCCAGTGGCGTACATCAAGCCTGT
CL46CONTIG1-ENSDARG00000044498	CAACATTCCAGTAAGGATTCTAATGGGCCACTAACATCTGCCTGAGGGCAGGAGCTAAAA
CL470CONTIG1-ENSDARG00000036116	AGAGGCTCTCCAAGGCCACAACTAGGGGAGAAGCGCAGCGGAGGGATTTCCAACAGAGAA
CL471CONTIG1-ENSDARG00000029500	CTGATTGAGGAGCAGAAGATCGTCGTCAAGGTCCTCAAGGCACAGGCACAGAGCCAGAAA
CL472CONTIG1	AGAGCTCCAGCTCGCAGTGCTCCTGGCTACATTGCCTTTTTAACTCGTCATCTTCGGAAC
CL473CONTIG1	GTCTTGTCCTTGTCAGCTTCACATGCAGATCTGGGTGTGCAGCAAACGGTTAAATTGAGT
CL474CONTIG1-ENSDARG00000004757	GCCGCAGACGCCAAACAACTGGTGGCAAACCAGGCCCGGAAACCAAGGAGGTCAAGACAG
CL475CONTIG1	CAGGTGGTGTTGTGTACGGAACACCAATATTCTCCTGTGGGTCGGTGTTAATCCAGAAAT
CL476CONTIG1	CACGTTCAGGGAGGGGTGCCACGCTCACATCCAGACAAACCTAAAACCAGATAAAACCCA
CL477CONTIG1	TAGTCAGACTGATTGTATGTGTGAGTGTGCATGGACTGTTGTTGCCAACCTGAAGTTAAT
CL478CONTIG1-ENSDARG00000032970	GACATGGTGTTGCCAAGGCGGAGGACTACACTCTGCCTGCCTACATTGACAGCCAAGTTT
CL479CONTIG1	CACTTGCCAGTAATGCTCTGCAGGTTCCTCCGACTTCATATTCTTTCCCATGATGTGACT
CL47CONTIG1-ENSDARG00000035692	CCCGCAACCCTCCCCCGTTACCTGTTGTTTTCTCTCCAATTGAGTTAGATGGCATAGAAG
CL480CONTIG1	GGGGGTGGAGGTGTTGTGATGAAACGAGGAGCCTTGTTTAATAACGTGTTGATGTGGCGC
CL482CONTIG1	TCTCTCAGATGAGCTTTATCTGTGTCAGAGAAATCTTGCCGACTGCAGCTTTAACCCATG
CL483CONTIG1-ENSDARG00000026017	GGATCCGGATTGAAGACGTTGCTGTGGTCGTACCTGTCCAAACTAAGTTTGGTCACAACT
CL484CONTIG1	ATCTGTCCCTCAACCATCTGTTCTCGTGGCTTTGCCATTCAAGCTTGGAGTGTCATTAAC
CL485CONTIG1	AGTAACCCTTCAGAGAGGAAGCCTCAAAGCTGACACGGTCAGAGTAGTAAGGGGTAAAAA
CL486CONTIG1-ENSDARG00000020956	CCAGTGTCACTCCCTCCATTCACCTACAAAACCTGTCATTGTGCTGGAGCTCAATCATTA
CL487CONTIG1-ENSDARG00000000573	CGGCTTCAAGCACAAGCACAAGCATGGTCACAAGCATGGCAAGTGCCACAAGAAAGGAAA
CL488CONTIG1	AGGGTTGAAGCAAAGCTTCACACCACCACACGACATTATCATCATTACGTCGCATCTGCT
CL489CONTIG1-ENSDARG00000013430	GAAAGGAAGGAGCCAAGCGGTGGTGTGCGAGGAGGCAAACCCACACATCCCCTGAGTTTA
CL48CONTIG1-ENSDARG00000006691	CTCACCACATCACCAGGCTGAACTGAGCCCACATCCACAGCGACACCATG
CL490CONTIG1	GCAGGCCTTGAACTGTTCTGTTGTATGGAATAGTTCTGGACCTCCTGGTCAACAGGTTCA
CL492CONTIG1	GCCATCAGCAAAACATTTGTGAGAGAAGGCAGACAGACACACCTACGGGGGCAAAACACC
CL493CONTIG1-ENSDARG00000026712-REVCOMP	GATGTTACGGACAGGTGCCAACTCTGAACAAACCGGTACTGTTGGTGGTCAGTGGGGTCA
CL494CONTIG1-ENSDARG00000038441-REVCOMP	CAACAGCTGATCCAACAATGGCTCCTACTGCTCTGTTAGCCAGAGCTGAAGCCATTTAAT
CL495CONTIG1-ENSDARG00000018478	TGAGAGGGGGCTGGAAGAGTCCTGGAAGAAACACAAGGAGTTGGCAGCCTATCTGTACAG
CL497CONTIG1-ENSDARG00000041567	CAAAAAGAGTTATTTGAATTCCCCCGCACACATCTCCAGCCAGGGGATGACGACACAGCA
CL498CONTIG1-ENSDARG00000041960	CTGTGGAGTCATGTACGTCACCCGGTCAGTAGATCTGAACACAGAGGAGATCTATTACGC
CL499CONTIG1	CCGCGGCTTCAAAATTTGGGTGAACGGCGCCTCCTTCCAGATCCAGATGTTGATCCATGA
CL4CONTIG1-ENSDARG00000044498	CAGCTCTGTGCAAAACAACCACACCACACATTTCTCATACACACTCAGGCGCAGAGTCTA
CL4CONTIG2-ENSDARG00000042049	CACAAAGCTTTCAGTGCATGCCACCATATACTATTCTCTTGAGACTCCTCTGTTGTCACA
CL4CONTIG3-ENSDARG00000018404	TGAAATCCAGCGATAAGCTCGTCCATTAACCGCAGCAACAGATGTCGAGTGGGAAACGGA
CL4CONTIG4-ENSDARG00000042535	CTGACTCACAACTAAGGGTGCTCAGTGTCTGCAGGTAAAGCGGTGGAGAGCTTTGTGGAA
CL500CONTIG1	ATCTACCACCACTGATGCCTCCAACAGACACAGAGTTCAACCCTTATGTCAAATCAGACA
CL501CONTIG1	AAGGCCAAGGCAAACATGCAGGAGTTCCAGAGCAGCGAGTTTGCAACCAAAGCCAAGAAC
CL502CONTIG1	TAAGGTGGGGTTGCCGGTGGGGGCGGAGTTATCACAATAGAGCTCCATCAAGAGTTTATT
CL503CONTIG1-ENSDARG00000002791	GTTGGTGGGATCAGGAGTTATACTACTGAGATCAGAGAAGCTCTTCCCATCAACATGCAT
CL504CONTIG1-ENSDARG00000023235	TTGTGGTGTCGTCCGCTTTGACAACCCTGAAACTGCTGAGCGCGCCTGCCGGACGATGAA
CL505CONTIG1-ENSDARG00000023062	ATTCCTTCCTGACGTGGGCATTACTGTTCCATGTTTTGTGGCAGCTATTGAACTCCCTTC
CL506CONTIG1-ENSDARG00000015223	TTGACCTCGTAGAGAAGATGTTGGAGTATGACCCAGCAAAGCGCCTCAGCCTTGAACAGG
CL507CONTIG1	AGGAGACACCAACTTCTATGGCAAGCAGGGAATCCAGTTCTATACTCAGATCAAGACTGT
CL508CONTIG1-ENSDARG00000043371	CACCACTACTCCTGGGGAAGAATGGCATTGAGAAGAACCTTGGTCTGGGCAAGCTGACCG
CL509CONTIG1	ACGGGTCCACCCACACCCCCATTTAGCTGAATCTACATATTCAAAACAACCTGCCGCAGC
CL50CONTIG1-ENSDARG00000037321	GAAGGGAACAGTAGTGGATGCGGGACACTAAAAGTGTCATCTGCAGCGGCCTCAATCCAG
CL510CONTIG1-ENSDARG00000044638	CGCAGGAGATGTTCGGATGCTGACGCACACGCGCGCTTTTATTCGCTGTAAGAGGCTCTG
CL511CONTIG1	GCCAATGTTGAATACTGCTTCATGTTTCTGAGTCAGTACTTGGGGCTTCTCAGTATATGT
CL512CONTIG1	CATAGTCCATGAGACAGAAGTGTCATCAGGGTTTGGAACGGTCGCTCAATGGTCTAAAAG
CL513CONTIG1	AGAGTGACTTCAAGGAGGGGTGATTTCATCAGAGCAGCAGTTACCCTCTCACAAAGTCTC
CL514CONTIG1	TACCTATCAAACCTGACCCAAGCACAGATCGCCCTAAATGAGAAGCTGGTGCAGCTCTGA
CL515CONTIG1-ENSDARG00000009913	CACACCTTTATCAAAGATGGCGCTAAAATCCTGACTCACTCTTACTCCAGAGTCGTCCT
CL516CONTIG1	TTGCTTATTTTGGCCAAAGACAGTGGGAAGCAGTTCACCACCAGTGGCAGCACTGTTCAA
CL517CONTIG1	GATATGGGTGTCATAGATCTGTACGAAAGCTGCCCCGACTGCATGGTGCTGGACTACAAA
CL518CONTIG1	CTTCACACAATGGTTCAGTCCAATTAGGGTGGAGCTAGGAGGAGTATAAGAAGCCACCTG
CL519CONTIG1	AAGCTGCAGTAGACAGGATTGCTGTAATCCACATTCGAGATTGAGCCACA
CL520CONTIG1-ENSDARG00000016319	GCGGAGGGAAACGCACAAGATCACGCAGTTGCAACACAGACGGACTGAGTGGGGCCGAGT
CL521CONTIG1	TTTCACTCCTGCCGACAACATGCTGTCCCAATCTTACTTTTCTAGGCCTTCCTTCTTTGT
CL522CONTIG1	AAGGGTGGTGGTGGTGAGGCTTGATGGTGACACACAGACATTGGACGATTTGACCTTTCA
CL523CONTIG1	AAGCCCTGAACAGCTGTTTACAGCAGACAGATCAACATCCCTGGATCATTGTGACTGAAG
CL524CONTIG1	TATTGCTTTATTCTCCACGAGGGTCGGCTGGAGCCAATCCCAGCAGACATAGGGCGAATG
CL525CONTIG1	GGTGTGGTTCATGATTTCCACGTAGCATGACCACTCTGCAATATGGGTGATAACAATGGG
CL527CONTIG1	TTCTCTCTTTGTCATACACAAGGGTCTACCTGCACAGTGATCAGGATGTCGTGGGAAGGG
CL528CONTIG1	GTTGCCAAACCCATTGTGGCGGCACCTTCAATGGGAAAGGTAACGTCCAGAGTGGACAGC
CL529CONTIG1	TTCCCAAAGGATACTACTCTACCTGCCAGTTATGTCGTCCATAAGTGTGCATTACATTCA
CL52CONTIG2-ENSDARG00000012944	CCCGTATTGAGGAACTGGAGGAAGAGATTGAGGCTGAGCGCGCTGCTCGTGCCAAGGTTG
CL530CONTIG1	GTGGTGGGTTGTTTTATCTGAAATATAAGTGGTGAGCTGTCTTGGCCAGATCTTCC
CL532CONTIG1	CTATGACACTGAGGACACTGGACTCTTACCTGAACCATGGCTGCTGGATAACTCGACTTT
CL533CONTIG1-ENSDARG00000009161-REVCOMP	GAAGACGAGGGTGAAAGACAGCAGAGCTGCTAACCAGCACTTGCGGTTTCCGTTCTCGGC
CL534CONTIG1	CATAAAAGTGCCAAATTTACCCTCCTTCAAATAGTGGCAGTGAGATCCCGAGTCTGCAGA
CL535CONTIG1-ENSDARG00000031417	CGGCCCTGCTGCAAAGATGCACTTGGCTCCTTTTGGATTCAGAGTGACCTGAATGTGGGG
CL536CONTIG1	ACATTAGCCATAGTTATTTGGAATCTAGCTATTCCCACTGCATTCGCCGGCTTACCCCCG
CL537CONTIG1	AAAGCCCCCCAACCGCAGCTGTTATCAACAGGAGACCAAATAAACCCAGCTGAAAATGTC
CL538CONTIG1-ENSDARG00000003474	TGATGAGTCCAGTGACCACCATTTCCGCAAACCAGCCAACGACATCACATCTCAGTTGGA
CL539CONTIG1-ENSDARG00000018944	ATGGTTCACCACCAGCATCATGTGACCAGGATGTAAAGAATGGATGCACATGTCTTCCAC
CL53CONTIG1-ENSDARG00000046119	CCTGTGCCCACTGCATAAGAGGGTTTTCAACCGTTCCAGCAGATGGAAGAATCACCCTGT
CL540CONTIG1	TCCGAGGTTTTCAGGCAGCCCACCACTCAGCATTCCACAATTTCACTGTCGATCCCTCTT
CL541CONTIG1	TTTGAGTGGACTGTGGGTGAGCTTCACTTTTACGTCAACGGTGAGGCCCGACTGACTGGA
CL543CONTIG1	CAGCAATATGAAGTACTGTAAACCACAGCTGACCAGTCGATGCTATGCCAACCACAGCCA
CL544CONTIG1-ENSDARG00000043537	TCAGAGAGAGCGAATGCCAAATGAACCCAGGCCTTGCGCCGAATATACTGGGACTGTAGT
CL545CONTIG1	ATTGGCAGGCTACTCTGTGTCGCGCTGGTTTAATGTTACGCTCTTTACGCAGACACAATC
CL546CONTIG1-ENSDARG00000017775	GGGTGGGTTTTTCAGAAGGGGAACTCTGAAAGAGCTGATGGGCCATTCCAATCTACAGGG
CL547CONTIG1-ENSDARG00000038702	GCGCCGCCCTCATCACGGCTGGAGTGAGACAGATGAAGATGTAACTTCACATCATGGAAA
CL548CONTIG1	GAGCCGACGACGACGAGGAGCCGCCAAGAGAGGTCGAGAGGAGACAAAAAATGGACGTTC
CL549CONTIG1-ENSDARG00000013525-REVCOMP	GACCAACACTACACTTCCCCTGGCTTTGTCACTCTGTGAGATAAAAGAGATCTGTTGCAG
CL54CONTIG1-ENSDARG00000013430	AATGACCTGTGTGCAGGCCGTTAAGATGATGAAGGAGGGAGTGGAGAAGGCCGGTCTGAA
CL550CONTIG1-ENSDARG00000007024	TCCAACAAAGATGAAGTACTCCTTCCCCTGGATAATCCCTCAGGAAACATCACAGGGACA
CL551CONTIG1	AAAGGACCAGTGTGGGCCAGCGGAACACACAGCAACAGCCAAAGCCAAAGAATGCGCCTG
CL552CONTIG1-ENSDARG00000018404-REVCOMP	GTTTGCGTCCACTGTCTTAAAGGTTCTTGGTCTCTGTGCTGGAGGAAACCACCTTGCCGT
CL553CONTIG1	GCGTCCTACTTCCTGGTCGTCTGAGCTCCTCTGAAGGAAATCGCCTGGAGATTATTGATT
CL554CONTIG1	GCACAGATACTGTTGACGCGCTCCTCACGCGTCGCGTTTCTTTTGTAATGCAAAGTGTGA
CL556CONTIG1-ENSDARG00000031586	GCAGGTGGCAAAACCTTTAAGAAGAGCTGTGGAGGTGGCACTGTCTTCGATATCAACTGC
CL557CONTIG1	GACAGGTAGACTGACGGGTACAGTTACCATGGTGACGCACACCCCATGTGTTATTGTTGC
CL558CONTIG1	CCATGAACCGCAAGGGTCACCGTGATGAAATTCAGACACAGATGCGTGATGGTGGCCTGT
CL559CONTIG1	TTCCCTGCCCAGGAAGTAATTTTGGCTTCTCTCGGGGATGGCAAATCGGTGAATAACCGC
CL55CONTIG1-ENSDARG00000006260	TAAGCAGGGCTCTGCATGTTCTGATTAAGTGCAGGACTGTTAAGTAGATGTATGCAACTG
CL55CONTIG2-ENSDARG00000031164	TGACTGTGCTTTCATGGTGGATAACGAGGCCATCTATGATATCTGCCGCAGGAACCTCGA
CL560CONTIG1-ENSDARG00000020741-REVCOMP	TTTGTAATAAAAGCCATTCAGATTGGCTGAGCGGCAGTTGTTGTACCACCACCCGGCACC
CL562CONTIG1	AATCTAGCTCATTTCACAGCATGTGGCTTGTTTGAGGCAGCTCTGCAAGAACCAAAGCAT
CL563CONTIG1	AAGAATGAGAAAATCACCGCCGTCATTCTCTGTGTCCTCTCTCACCATAATGGATGTGTA
CL564CONTIG1	TGGTACACACAGGGACTGGCGTGTGGCGAAGGTTAACGGTTTGGATGTGGAGCGAATCAG
CL565CONTIG1-ENSDARG00000035585	GTAGCAGTGTGTCGTCTGACTTAGTCTGTGGTCCTCTAACCCTGTACAGTTAAACTTTAG
CL566CONTIG1-ENSDARG00000045627	GCTCCAGAACTCTGCCCATTAGCCGTGTACTGCACTATTACAACGCCACTATATTTTCTC
CL567CONTIG1-ENSDARG00000025174	CTTCCCAGCACTACCAACAGGAAACTGAATGCACTTGTCATGTGAGGGGAGCATGTGTTG
CL568CONTIG1-ENSDARG00000033832	AGAATCCTCTGCTGGAGTTCCAAAAGAAAGGCCTGGTCGTGTCTTTGTCCACCGACGACC
CL569CONTIG1	ATCGCCCGACCACTGTCTCTGTTCCTTCACTGCGTAGATTATTTAAAGCCATATGCTCAT
CL56CONTIG1-ENSDARG00000029747	AAGGCTACGGTTACGGTATCAGCGTCATTCCTCAGTCGTCCTACTCTGATTACACGGGGA
CL570CONTIG1-ENSDARG00000037711	CTAAATACTATGCAGATGGGGAGGACGCCTATGCCATGAAGAGAGATTTGGCCCATATGG
CL571CONTIG1-ENSDARG00000042236	TCCTCCTCCAGCAATGAGAAGAGTGGGGAAGAAGGTGATGACGACGATGATAAAGACGGT
CL573CONTIG1	CGGGCTGTATTCTGAGCAGAAGAGCTATTTTAGACAGAACAATGCAGGCATCCCTGACGG
CL574CONTIG1	ACATCAGTCAGGTCATAGATATTTAAGCAGTCAAACCTCAAGGTCACTGTGACCTCAAGC
CL576CONTIG1-ENSDARG00000027961-REVCOMP	CGACCTTTCTCGATGATGTCGATCTCCTCAAACTTGTTCTGACCTACGTCCCCACAGAAG
CL577CONTIG1-ENSDARG00000032180-REVCOMP	GTAGTCAGACGCTGCAGTTCAGGAGTGACTTCTCTGTGAAGAGGCAGAGTCTTTATGTAC
CL578CONTIG1	CCGCCCATCAACAAGGTAACACGTATACACTGACTTTGGAGTGTGCTACCCCTGGAACAT
CL579CONTIG1-ENSDARG00000031745	TGTCTCTACACATTGTCCAATCAGCATCAATGTTGCTTTGTTGTGTCACTGACGTCTCTG
CL57CONTIG1-ENSDARG00000005513	TGAACTTGTCATGTCGCAAGCCAACGTGTCGCGGGCGAAGGCTGTACGCGCCCTGAAGAA
CL581CONTIG1-ENSDARG00000019444-REVCOMP	TCGTGGTCGTGGAGCTTCAACTACTGCACCGTACCGCTGCTTTCACGCCGACCGAGTAAA
CL582CONTIG1	TAGTGATACATGAGACCACTAGAGGGCAGCCATGCCTAATTCAATTCCATGACACATGAC
CL583CONTIG1	GTGAACTGTTTATGACAGTTAGTCCTCTTTGTCTCACCTAAGCCTATTCAAACCCTGCCT
CL584CONTIG1	CCCCTGGTGGCTGGTCAATAAATAGTTTCTTTCCTGCTTAGATTCGCCCTACAAATCACA
CL585CONTIG1-ENSDARG00000042096	CTACGGAGAGGGGTGGCTAATCAAGATGACGATCGAGAAGCCGGAAGAACTCGACGGTCT
CL586CONTIG1	TCTCTGCAGGAACGAGCCAAAGAGCTGCTGCGAAAATACGCACGCACTCCCAAGTCCCTG
CL58CONTIG1-ENSDARG00000041767	ATATTCAGGCTCAGTACATTGGTCTGGCCAAGTCTGTGTAATGTCTATTTGTCTGAATGG
CL590CONTIG1	AAATTCAGTTCCTCTTGCACACGCGCGTTGCTCTCGTCTCTCGTCTAGAATTTTCTCTGC
CL592CONTIG1	CGTCACCGCAGCAGTTTCTGCCGTCTCTCTCCTCAACACTGGAACCTCATAGAACATAAT
CL593CONTIG1	TCACTTCCAGTTCTGCGACTTGTCGCAAGGTACAGCAGTTCATCTTGAACATGGGTACTT
CL594CONTIG1-ENSDARG00000033738	TTGCTAAGAACAAGGACCAGGGCTCCTTTGAGGACATGGTAGAGGGCCTGCGGGTGTTTG
CL595CONTIG1	ATTTTCCCTGACATACAGAGCCATGCCCTTCCTATGTATCCCGGCCTTTTTGTAAACTGT
CL596CONTIG1	GTAGTAGTTACACCGATACATGTCGAGTAATCTAGAACCACGTCAGCTTTGTCTGCCTTT
CL597CONTIG1	TGTGGTACGTTGTTTAGGCCAGTACGTCATCTTTATGGTACACTGTCTTCAGCTCGTTGG
CL598CONTIG1	GTCGACCTGCACTGATGAACAGGTGCAGTGAGGATTCATCAGTGACCACAGAATGTAGCT
CL599CONTIG1-ENSDARG00000018192	GGTATACAGTCCAGAACATTCCTGCATTGGCACTGTAAAATGTTAAAGCCCACAGCTCTG
CL59CONTIG1-ENSDARG00000029086	TTCCACACACTGACGGGCTGTCGCAATCAAACGGACTGTGGCGTTGTCAAAGGAACGTGA
CL5CONTIG1	CGAGGGCTTAACTGTCTCCTCTATCCAGTCAATGAAATTGATCTCCCCGTGCAGAAG
CL5CONTIG2-ENSDARG00000019181-REVCOMP	TTCAGCACATCCTCCTCCTTCATTTGAAGGACATCCAGATTTCCGGACATCGTGACCGCT
CL5CONTIG4-ENSDARG00000040565	TCATAACGACTACAAAATGAAGTTCACCCTGGACGAGGAGTTCCCCGACCTCTCCCTGCA
CL5CONTIG5-ENSDARG00000035327	TGTGTGTGCGCCAACAGCAAAGACAGTGACAAAGATGCACAGCGTCAACCAGCGTCCCTT
CL5CONTIG6-ENSDARG00000019181	TAAAGACTGGGGAAGTCTTTTCTGAGGACTGGAGTACCCAGCCTGCCACAGATGACTGGT
CL600CONTIG1	CTGCTGAAGTGTCCTTGAGAAAGACGATCTGACCTCCCTGTTGAACCTGAGGGGAATTAT
CL601CONTIG1-ENSDARG00000002220	CCAGAAGCACCTTCCCCGCCCAACTACCGCAAACGCCCCAACAACGAAAAAGCCACAGAC
CL602CONTIG1-ENSDARG00000022599	CATCACACTCTTCAAGGGCTTCTTCGAGCTGTTTCCCACCCTGAGGAAAACGCTGATCGT
CL603CONTIG1	CTGATCATATCATGCAGCTCTATAACCTTCAGTGGAGACACTGTGGTGTATATATGTAGA
CL604CONTIG1	AACTGAATCATGTTCACTCCGACACCTCGGGGTGCTGCCAACTTTTTAAATCCCCGTAGA
CL605CONTIG1-ENSDARG00000037979-REVCOMP	GTGTAATTCACCGGTGACTGTCACCTTCATGTGGAGGCTGCATGCTGAGGGAGGAACAAA
CL606CONTIG1	GAGGCAATACATGAGTGCCGCCGGGAGAATGGTTGTTGTACCGCTATCTTTGTACCAGAT
CL607CONTIG1	CACTTGCAACACCTGGACCACCAGGACTTCACAGTCGGACCTGCCAACAAGAGGTGAAAT
CL608CONTIG1	ACAGAGGACAGCAGCTAGAATCAGGCCTCCAACACGCAGCCTGTGGTAATCAAAAGTAAA
CL609CONTIG1	GTTTCAAATGTGTGTCAGTGGTGTGGCTCCCAGACAGACCTCCAATTCCAATATGGCACA
CL60CONTIG1-ENSDARG00000018909	GGCGTGATGAGCAGAAGACATGGATAACGTTTAGGCATCTGTTCGTGGTAGCCTCGTGCC
CL610CONTIG1	TTTGGGACAATCAGCTGCCTGCCTGAGACAATCTAAAAGTCTTCTGACTGTTGTCTCTCC
CL611CONTIG1-ENSDARG00000017796	CTGTCACAGAGTTGAGTGTAGGCTAAATGAGCTGAAGGGTAGACTGCTGTGTAGTCAGAA
CL612CONTIG1	CACACACACAATGGTCCAGTCGCTTTGACAGGACAGAAGACACGACGAGGGAGTTGTTCA
CL613CONTIG1-ENSDARG00000034774	TTCTGGAGTCTTCTGGAGACTTCGGCAGCGGAGACTCACTCTTCACCGATGACGATGAAG
CL615CONTIG1	GCTTTCGCTCCATTTGTGAACGCAGTATAGGGGCAACTGGTGGTCATTTGTGGGAGCACA
CL616CONTIG1	GGCAGAGATGCACAGTGGAAGCCTAGGTTTGAGAACTGCCACAGAGGAAGATGAGGAATT
CL617CONTIG1	CTAATGTCCTGGTTGATCAGTAGAAGGAGATAAGGATGGTCATAGGCGGCGGTTAATCTG
CL618CONTIG1-ENSDARG00000025346	GCCCTCTTGTGTACGCTGTCTGACAGCGATGGAGACGAACGAGGCGAGACGAACCACGAC
CL619CONTIG1	AGTTATGTGCTGCCAACTGCTCCTGCGTGTGTTTTGTGTGTTTACTACTGGTGTGTAACA
CL61CONTIG1-ENSDARG00000020007	TGACGTATGAGGAGTCTTGCATTCGTCCCCTGATACTCCCCCACTTTAAGCAGGTGGAAT
CL620CONTIG1-ENSDARG00000020008	TCAGTGACAGAACCCATCATAGAGCTGCACAGTGTTTTCCTCACTTACTGTTGTGCCAGT
CL621CONTIG1	AGTTGGAATGTAGGCCGAACAGGAGCTGGTTGACAAAGCATTACGCTGTGGTCCAATGCA
CL622CONTIG1	TGCTGTGTTCGTTGCCACTTATCTCCCCCTTTCATTTTAGTTCATCTTGCGTGTCCTCAC
CL623CONTIG1	AAATCTGTTTCACACAGTCATGCCCCACCCACACAGCCTCCTGACCAACCAGGAGTTTTT
CL624CONTIG1	AAACAAAGTCTATGGGCACCCAGCAGATGCTTGTGAGGCCTTTCAGGACAGTAGTACGTA
CL625CONTIG1-ENSDARG00000039795	CATCTGTCCAGAGACAGAGCGACTGAGCACACAAACAGCAGAGCAGTCTCACACTTAAT
CL626CONTIG1-ENSDARG00000042993-REVCOMP	CAGCGTATGCCACTGCGAACAGAGCGAGAAGAATGAAAGCCTTCATGGTGGTTTCTGTCT
CL628CONTIG1-ENSDARG00000033654-REVCOMP	AATCTTGTTGCCTAGCACCACAAACGGAAAGTTCTCAGGATCTCGGGGGCTGGCCTGGAT
CL629CONTIG1	ATTAGTGTTTAACACTGACGTCTCCAAGTGCTGCCTGCAGTCTTACCCATCACACATACT
CL62CONTIG1	ACCCTGGAGAAGTACGGTCCACTTGAGTTACAGAGCACATGTGACATGTTTGTCATTGTT
CL62CONTIG2-ENSDARG00000031427	GCCCCAATCATGAGGCGCAGGTGATTGTACATCAGAAATCATGGTGTAAATAGAGGTGTA
CL630CONTIG1	TTCAGTCGAAGTCCCCTGCCAGCGCAGCATTAGAGGATGGGAAACGTATCTGTGTTTTCA
CL631CONTIG1-ENSDARG00000022833-REVCOMP	TTCATCATCGGCCTCTATTCCCACACTGCCCAAGATGGACTTGATGTCTTTAGCAGAGGG
CL633CONTIG1	GGAGTCTTTCTAAAGAGCCTGATTTGAATCCTGCTGCCAGTGTGATTGTGCAGGTACTCG
CL634CONTIG1	ATGCTGCAGATGTGTGGTGATCCTAACAGTAAACCACATGTAGATGTAGCTGCTAATCCT
CL635CONTIG1	GTGCTGGATTGTTGGGACCACTGTATCAAAGTGTTCTCTTACATTCAGAGGAGGCATTCT
CL636CONTIG1	ATCCTACAGCGTGTTACATCCGTGTCTGTGCAGTGGTGTGAAAGACAGCAGTGTTGTAAA
CL637CONTIG1-ENSDARG00000045201	CATGGTGACAAGGATGGAGCACAACAACTACGCCTGAGAGACGCCCGATACTTCACTGGG
CL639CONTIG1-ENSDARG00000017906	TGTGTGTGGACACATTCATGTGGAAGTCACATGTTTACCTCCAGGGAGCAGCATTTTCAC
CL63CONTIG1-ENSDARG00000020153	TTTCTGAACAGACAGAAGGACGTGAAGGACGGCAAATACAGCCAGGTCCTCGCCAACGGT
CL640CONTIG1-ENSDARG00000023228	CGGTGATCATGATGAAAATGAACGAGGACGGCCTGACACCCGAGCAGAGGGTGGACAAGA
CL642CONTIG1-ENSDARG00000018903	GGCTATTTTTGCATGGGAGGAAGCATGAGAGGACTGTAAGGACGAGGGCTTGGTGATGGA
CL643CONTIG1	AGGGCTGTTTCAGCACCGACCAAGCTAATGTTGAAGTGTGCTATTATGAACTCTGTGGTG
CL644CONTIG1-ENSDARG00000032804	GCTCTGTCCTCGAGTGTGGCGATCCGGTGACAAACATATGAACTAACTTCTGTGAACTAA
CL645CONTIG1	CTCCGTTTTACACGTTCATGTGTTCTTGTTCTTGGCGAGGGTTAGGGTGAACCTCGTGCC
CL646CONTIG1-ENSDARG00000045514-REVCOMP	CTGTCCACATTGTGGAGAGAAAACCAACGCGCTGCTCCGGGCAAACATGGTTCAGTCCAG
CL647CONTIG1	GTACACGCTGGTCACATACGTTCCTGTTACCACATGCAAAGGTCTGCAGACAGTCAATGT
CL648CONTIG1-ENSDARG00000032013-REVCOMP	GGAAGAGGATTCCACGCACCCAATTGTCATGGCCAACCAGTGTCATAAGGCACATTCCAG
CL649CONTIG1-ENSDARG00000039975-REVCOMP	CCTCTGTTTTACCTTCTGTAGTCTGTCCACTTGTTTCAGAACTCATGGTGTAGAGGTTCA
CL64CONTIG1-ENSDARG00000039147	CGCCAGTGTCATCTTGTTTGGCACCAACAACGACAGCAGCATCTCTGGCATCTGGATCTT
CL650CONTIG1	ATGCAGCTGTGTTAGCGCCGTCTTCTTCTTGCTCTCCTTAAATGTAAATGTTGAGCGCCT
CL651CONTIG1-ENSDARG00000004173	ACTGCGTAACTTTAAGACCGCTGCCGGCTTTGCACGACGCCTGCTGGAGCTGGGACCAAA
CL652CONTIG1	GTTGCGAGCATGTTGTCGCCGCTGATCCGGGCGTGGTGAGGGTCTTAAATTTAAATTGCT
CL653CONTIG1	GCATCTCTCATTGCGCTTGTAGTGTTTTAGTGAACTGCATGCAGGAAGTGACTACTGTCC
CL654CONTIG1-ENSDARG00000037863-REVCOMP	TGACCTCGGGGCCCTCTCCACAATGATGGGTATTTTGTCAGGATGTTTGGCCCGAACTCT
CL655CONTIG1	ACTCGCACCCGGACCCTAATCATGGTGTAATCATGCCATGCGGGCCAACATGGGTAATTA
CL656CONTIG1	AGAATACTGATAAAGGCAAGAGGGGTGATGATGGGCTGTCTGCTGCAGCACGGAAGCAGA
CL657CONTIG1-ENSDARG00000037271	TCCCTGTGCGTTTGTTTTTGATGACGACGGCTCTCTTATGGCTTTGGTCCGTCTGGTCCA
CL658CONTIG1	TGCGGTGTCAGTAGGATGTGTGACTATACATAGACCTAACAGTCTGTTAGAGATTGGCTT
CL659CONTIG1	TCCTCTGCCACCACATGAATACATCAGCGCGTTGCCAAGACGACCATGAATGAAGCTTAA
CL65CONTIG1	CCTACGCTCAATTCCTAACAAATTAGGGGGAGTCCTAGCCTTACTCGCCGCCATTCTTGT
CL661CONTIG1	TGTTGATTAAATCCGCCTGTTTGATGCAGCGGGGTCAAGTGTGATGAGGGATCTTGACCC
CL662CONTIG1	ACACTCGAGCCCTTTTATCGACGCTGCCGGATGTGTGCACCTACGCCGTCTTGTTACGTA
CL665CONTIG1-ENSDARG00000044431	GCAGCTGATGGCGAGACCACAGGCCCAAGCACTGATGGAGCTAAAAAGACAGATGGAGAT
CL666CONTIG1	CTATGCTGGGCTAAGCTAAATTTCTAGCTGTTTGATGTTCGTCCTGCACGGATCAACCGT
CL667CONTIG1	TGGAGTTTTCCAACTGTAACTCGACAGTGGATGTAGCTCCATGGAGACTGGAGCCTGCAC
CL668CONTIG1	TTCAGGGTTCGACTGCACTGTGCCAGTGTGGTCACATCAGAAATGTCGTGACATGAACCA
CL669CONTIG1	GCTGCTGCTGATGTCACCTTATGTTAGAGTCCACAGTTTTTCCTGCGACTCTCTGCCAAA
CL66CONTIG1-ENSDARG00000019778	TGGCCAAGAGGATGAAGGAGGCCAAGGAGAAACGCCAGGAACAGATCGCCAAGAGGCGCC
CL670CONTIG1	GATAATAGGCAAAGGCAGCCTGATCCTGTAAGATAAAGAGGTGTAAAGTGCCCTGTGACT
CL671CONTIG1-ENSDARG00000010244	TTCCATCGAGCGGAGTAAGAGTAAGATCACCGTGTCCTCTGAGGTTCCCTTCTCCAAAAG
CL672CONTIG1-ENSDARG00000031523	GAGCAAGGGAAAATAATCCTCCGCCCTCTCTCCTGCGTGCTTTCTTACTATATGATGTTG
CL673CONTIG1	CACTTCCTGTTTCCTGCCGCCCCCGCGACGACACAAAGGGACATGACCTCAGAGACGAAG
CL674CONTIG1-ENSDARG00000042751	TAGCTGAGATCGTGGCGTTGGAGAAGAGGAACGAGGATCACATCCAGAGACGAGGGAAGA
CL675CONTIG1-ENSDARG00000043006	GTCCTCCACATGTTCATAGATCAGATCATCAAGCAGAACCTTGGAACTGTACACTTGCTG
CL676CONTIG1	TAGTCCTCCGAACTGTTTTTGATACGCTTGGATGTTGGGTGTTTGCGAGGGCTCAGTGCT
CL679CONTIG1-ENSDARG00000045887	TCAACTACGGCTGGCTTGACTGTTACTAGAGTGGAGATGCCAAGTCCCTAAGTGTATCTA
CL67CONTIG1	TGGTCAGTATACCACGGCCCTTTAATTCATCAGTGGGCAGGCTCGACCTCCCAAAGTTGA
CL682CONTIG1-ENSDARG00000005128	ACAGAGCCTCCATCTAAGAAGCGGAAACTTTCAGACAAACCAGTGGAGGCCGGAGAGGAC
CL683CONTIG1	ACCACATTTCCACCCTGGCCTGAATCGTTAGGAGATGCTGTGTGACTGTATGGTGTGTTA
CL684CONTIG1-ENSDARG00000042018	GGCAAGGACATCTGATTCAAACGCGGAGAGAGAAGACGAACGCGTACACCCCGATCGGAC
CL685CONTIG1-ENSDARG00000021265-REVCOMP	ATGGTGTTTTGCGAGACCATGTTTCCTGTGGTGTCCAGGTGAATCTTTGGAGGATCTTGT
CL686CONTIG1-ENSDARG00000044363-REVCOMP	CATCCAACTAGAAAGTCCAGATTTCTCACTTCCGTGGGCCAATGCAAAACCTCCGCCCAG
CL687CONTIG1-ENSDARG00000004405	CCTGCTTTGAGTCCTGACAGGCTGAGAGTTGTTTTCCTGACAGAACTTTTCACCCTCACA
CL688CONTIG1	CATAAAGCAGCGTCAAACGGCGGCCTGAGCTCCACCTGAAGAGTTCAGCTTTGGTAATGG
CL689CONTIG1	ATTTGTTGAGTTTGACTTGCTTCGAGGGGAGGGCACAGCAGACCTGAGCTTCAGTCCCAT
CL68CONTIG1-ENSDARG00000041685	AACCTGAAGCCAGCCGTGGTTTCCCTCTATGACTACTACCAGCCAAGTGACAAGGCTGAA
CL68CONTIG2-ENSDARG00000024892-REVCOMP	AAGACGGTTGCCTTGAGTTCAAAATGCTCCCCGCGGATGATGGAGTAGGGCAGGGTGAGT
CL690CONTIG1-ENSDARG00000023989	GCTGGTATGTATGCAGTACAACAGCCAGTGTGCATGATTCCATACCTTGTTGCTGTAAAT
CL693CONTIG1	CAGACGGCACGATTTAACAGCTATAGAGTCCTTGAGTCGCTGAAGCATTGCACAGTGTCT
CL694CONTIG1-ENSDARG00000024593	TGTGACGAGCGCGCTCAGTTTGAGATTTTAAAGGCTCAGATGTTTGCTGAGCGGGCGGCC
CL695CONTIG1-ENSDARG00000008915	TTCACCGTCATCTTCCTCATGAACACAGAGAGGAGCACCACAGTGCTGGTCAACATCGAC
CL696CONTIG1	GTTTACACTTGCAGACCCGCTGCTGCGAGCGTCCGTTATGTATCGCAGAGAGGAAACCCA
CL697CONTIG1	CCCTCCACTGTCGCCATGTGCTTTTTCACTTAGTTTCGACACCCTGATACGTAACATGCA
CL698CONTIG1	GTGTGCGCGCGCACATGTCTGTGTACATAATGTTGATATGCAGCGTCGTGTTTGTGCGTG
CL699CONTIG1-ENSDARG00000020072	ATCTCTGAAGTAAGATGACGTCAGTTTGACTGTGCTCCAAACTGGGCACAGAGAAGAGGA
CL69CONTIG1-ENSDARG00000045516	CATTCCCTGCTGGTTCGTTCACAATAATGGAACCGGCCTCATCGATGGAGACGTGACAGA
CL6CONTIG1-ENSDARG00000041774-REVCOMP	GATGTTCAGCACCAGTGTGGAGACTCCCTGAGGGGCCAACATTTTTCCTACAACACCATT
CL6CONTIG2-ENSDARG00000025400	GTCTTACCCCAATCAACAACATTGTTGATAAGGCCCACCACTTGCTTGGCATAGCTGGTG
CL700CONTIG1-ENSDARG00000019614	CAAACTGTCACGCAAAGGCCCAGCCAAGGAGCGACTGTGGGCTAAACCCACGTCTGAACA
CL701CONTIG1-ENSDARG00000014230	TCCACACCGGCACCAGTGGCTCTACTCACTCGACGAACATTAACCGTAACTGTAGATGAT
CL705CONTIG1-ENSDARG00000015662	TTGGTGGAGAGGAGTTGCTTGTGGCTTGATTAGGGTTTACGGTCATGGGTCGGAGATATT
CL706CONTIG1	AGCTCCCAAAGCCGGTAAGAATGCCGGCAAGAAGTCCCCCAAAGCCGGGGCAACAAA
CL707CONTIG1	GCAGGTATCTCTGTGTTGCACCACATAATCGCAGATGGCAGTAGTGATGTTATGAATGGA
CL708CONTIG1-ENSDARG00000000656	GTGTGGCCTACATCGTCACCATTGATGAACACAGCACGGAGGAGAAAGTCATTTTAGCTA
CL709CONTIG1-ENSDARG00000027099	AAGATCTTTGGAGCTGATATCAACTCCATTTGCCAGGAAGCTGGCATGTTAGCAGTGCGT
CL70CONTIG1-ENSDARG00000040295	TGTTCCTCAGGCAGACGGGAGGAATTCCTGGCTCCTCAACGTCGATGAGTTTGCGGATTA
CL710CONTIG1	TAGCTTAGCATCTGGCGGTTTGGTTGATGACATCACGCGCGTGTGTCGGACGAACCTATG
CL711CONTIG1-ENSDARG00000003186	TGGCTCTTTATTGTTCAGGACTGACATTAGTGGACAGCTGCAGGCGACACGGTTCACTGA
CL712CONTIG1-ENSDARG00000039516	GCACTTCTTCAACACGTTTGGCACCCACTTCGTCACGGAGGGGAAAATGGGAGGAACGCT
CL713CONTIG1	TTTATCGTGTCTCGTCATCATGTCTCTAATCTCCTGCTTACAGAGCGTGCACTGCT
CL714CONTIG1-ENSDARG00000009950	AGAAACCTCAAGTCATTGCGGACTATGAGGCTGGAAGAGCAATTCCCAACAATCAGGTCA
CL715CONTIG1	ACCCCCATAAAATTCAAAGCATCCCAGTATCAAGACACTCTGCCATCGATAAGCTACT
CL716CONTIG1	GTTTTAACTCATGTAACTACACATGGCCCCCCATGATCCTCATATCACTCCTCCCTTTGA
CL717CONTIG1-ENSDARG00000041962-REVCOMP	CCCAAAACCGCCGGAGGACACTGTGACCTCAGTGTAGAGACATGTAAACCAGAGAAGGAC
CL718CONTIG1-ENSDARG00000003846	GCAGACGGTGCTGAGGATCAACAGCATAGAAGTGGCCCCGAGACTGACATGATGAGATTG
CL719CONTIG1	TAAAGTCCTTAAATAGTTCGCCGAGCCTTGTCAAGCTTTCAACTCCATCACCCAGTCTTC
CL71CONTIG1	CAATTCCCTTTTTCCCTGAACCCAAGCCCCCCAGTTAATAGCCCAAACAGGTGGCA
CL71CONTIG2-ENSDARG00000040295	CCAACAAACTGCAGAAGGACATGCTGGATGCCAAGGATCGCACCACCGACTATCTGGGTG
CL721CONTIG1	GAGCCACATCCATCATGAAGTGTGTCAGAGAAGATATGAAGACCCTCCCTCATGAACGTT
CL722CONTIG1	AGTGCTGGATGAACAGGATGGTCTGGGAGACTGTGATTTAACTGTGAAAAGTGCTGTAGC
CL723CONTIG1	TTGCAGTTCAGTGATGTGGACTCAAGGTTCTGATGGCTGTAGATGAAACGGTGAACCTTC
CL724CONTIG1	GGTTATGTTATTGCACAGCAGGAAGACCGTTAGCCTGGTTAGCTGCATGCACTAAAGTTC
CL726CONTIG1	TGCGATCACTGTCGAAACACTAAAGTGGATCGCAGTGACCTGGACGTCTGATTCCCATCT
CL727CONTIG1	CAGTGGCCTGATGGGCTGGGAGGGTTACCTGGTGTAACTCCTCGTACCAACTTTTATTTC
CL728CONTIG1-ENSDARG00000029069	GTTTGAGACTTCCTAAAGCTCTCATGGTCTGGCGAGGATAACAGCCAGGGGGACATTTCT
CL729CONTIG1-ENSDARG00000016782	GAGCTATGAGAAGCTGAGACATATGCTGCTGTTGGCCATTCAGGAATGCTCCGAGGGATT
CL72CONTIG1-ENSDARG00000041435	TTCAGTGAAAAGCACAAACTGCCTCTCTCCTTTCTGGAAGAAGTGTCGGACTCGTGACAC
CL72CONTIG2-ENSDARG00000012475	AATCGGTGACATCCTACACCACAGCAGCCTTTCGAAGAAGGAGCTGTACGCAGCCATCAC
CL730CONTIG1-ENSDARG00000009867-REVCOMP	CTGTGAAGCCGTTAATCATGTGCGCGTATCTGACAATGACGAGGTCCAACCATCCGCAAC
CL731CONTIG1	CAGTATATGTCTGAATTTGCTGCCAGAGGAGTGGACGGGAGACAGCTGCTCAACATGGAC
CL732CONTIG1	CACTGTTTTGAGGGAATTTGGTGTCACTCACGCTGTCTTGTCCTCGCTCCTCCACATGGA
CL734CONTIG1	GCTTCCACAGACCCAAGTGTTAAGGTGTCAGGGTGTGTCATTCATTTCTGTGTGGCATTT
CL736CONTIG1	GAAATGACAGTGTCGGCCAAACACCACATGTAGAAGGCAAGTCAGATCATCAATTGTCCA
CL738CONTIG1	CTTTTACTTACTAGAGTCTAGTGTTCTTAAACTGGTGGCCCGTGGACCACATGTGGCCCC
CL739CONTIG1	CTTGCTTAGTCCAGCAGAGGGCCCTGTGAGCGCAGCTTGACCTTAGCTCCATTACAAAAG
CL73CONTIG1-ENSDARG00000029069	TGGAGGGGAGAGGAGGAGAATGTCGAGAGTTTCTGCAGGTTCACACACCGACACACGACA
CL740CONTIG1-ENSDARG00000044088	TCTGCAGTTCCCACCGTCACCAACAGGCTGCTCTCAACATGAGAGTTTTGTGATCATATT
CL742CONTIG1-ENSDARG00000038439	CAAGAAGCTCAAGTGCACTGTCAATCTGGAGGGTGGCAAACTGGTCTGCGATACTGGAAA
CL743CONTIG1	CTAATGTGTATACACAGACAAAGCAGCCGAGCAATGTGACATGCTGATCCGTGAGATCGT
CL744CONTIG1	TTCACCACCTGTTCAAACTCTGCGCTGAACTCAACACGCAGCATACTGACCCGCGACGAC
CL746CONTIG1-ENSDARG00000036834	CAGCACAAAACAAGTGGTCACAAAGGTCATCACAGTGGTGGAGACAGTTGTGGACGGAAG
CL747CONTIG1	GTTGTAAAGCGGTCTCAGACTCAGACTGGACTAAAGCCTACTCTAACTGGTTCTAACTGG
CL748CONTIG1-ENSDARG00000017807	TGGAGGTTAAACCGCTCAGTCCTGTGTTATTTCTCTGAAGTTCCGGTACTTTCCTCACCA
CL749CONTIG1	CCACAGTTCACATCTTAGCCTTATAACTTGCCAGCAGAGTCCTGAAGAGGTGACAATG
CL74CONTIG2	TTTGTATTTTTGTTCCTCGTGTCTCCTCCTAGTCTACCTCCTGTCAGGTTCGAATCA
CL750CONTIG1-ENSDARG00000020364	AGAAAAGCTCTGCTGACCAGGGCCTGTGTTTCTCAACCCTCTCAGAATCCCTGCAAAAAG
CL751CONTIG1-ENSDARG00000014093	GAGTTTATGCTGTGTTCTGTGTTCACAGCGTGAGTCTTGGGTAAACGGATGTGTTACAGA
CL752CONTIG1	AGCTGATGGTTGATGGGATGTACCTCTGGGAAATCCAGTGGTGGTTTGTTA
CL753CONTIG1-ENSDARG00000026017	TAACGCTGCTCTTGCTCATTACAGCCCAACAAATGTAACCAGCAGGAGGTTGACACCTGA
CL754CONTIG1-ENSDARG00000036041	CAAGTTCGAGCGTGGCACCGAGAAGATCGTGGCCATCGATGAGATCATCGTGCATCCAAA
CL755CONTIG1	ATCCTTATGAAACTCCTCCTCAGCAAATACGCTCAAAAGATCCTGAACCTCGTCGGCCGT
CL756CONTIG1-ENSDARG00000012987	CGAGTAACTCCATCGTCTTTAGGAAGCTGACGCCATTTGTGCTTGGCGCTCTGGTTGCCA
CL757CONTIG1-ENSDARG00000043140	ACAGAGACACTGTGGAGCAGGAGCAGCAAAACACGGAGGACCGAGTGGAGAGGAGAGACG
CL758CONTIG1-ENSDARG00000025147-REVCOMP	GAGCACCATGATGATGACGCCGATGGCAATCAACAGGTCGATGCCAGGAATCGATTCATT
CL759CONTIG1	AAAACACTGTCAAGAGCAGGTGTAAAGCCATGTGGCTGTGGTACTTGCAGTACAACACTT
CL75CONTIG1-ENSDARG00000039696	GAGCTCAGTGTTCTTCAATAAGGGAGAGAACTGCATCGCCGCTGGCAGACTGTTTCTTGA
CL760CONTIG1	AAATGGACTCGTAGAGAGATGATTGATAGATCAGCCGAGCGGTGTCGCGCCTGATCTATT
CL761CONTIG1	ACCGTAGGGCACAACCCCATAGCCAGAGCATGCAGGGGACAACAAACAAACAAGCAAACT
CL762CONTIG1	AGAAGAGATATTTTCCTGTCTCGTGTCTCCTGTCTTTGAAATCCTGCGTCAGCGAAAGGT
CL763CONTIG1	TAAGTATAGCCATTGTAAGAAGAACCCTGAAGCTGTAGCATTGTGGGCGACGTGAGTGAT
CL765CONTIG1	AGCTGAGGTTACTGTAGCAGAGATTTGATGACAGCATCTGGCTAACGTAGTGGACAGAGT
CL768CONTIG1	AGAAGGAGAAGAAGAAAGCGTGTGTAGCCCACAAAGGTCCACACCAGTACCAGGTTTTGT
CL76CONTIG1-ENSDARG00000014196	CCAGGACTGGCCATGAAAATGAAACCACTTCTCACCGACCCACCCCGACGTCTTAACTTA
CL770CONTIG1-ENSDARG00000045123	TTCTGGAGAGAGGCAGCGTATTCGAATACCGGATGGCACAAGAGGGAGTGTGAGAAGGAA
CL771CONTIG1-ENSDARG00000005454	AATCTTTGAGGTACAGTCCAGGTACAAGGCTGAGGTTTCGGCTTTACAGGCCCAGCTGCG
CL772CONTIG1	GACCCAAAAGTAAAAAGAGCCAGTCCCAGTCTCACAGCCCTGCTGAAGATTTCCACCCAA
CL773CONTIG1-ENSDARG00000035544	AAGAAGTCATATATAAGCTCAAGGAGCAGCACATCCTCCTCAGTGCAGACGGACCTCATC
CL774CONTIG1-ENSDARG00000009212	AAGATCGAAAGCTACGGCCAGGGCAATGGCAAACCCACAGCCAAAGTTGTGATCGCCGAC
CL776CONTIG1-ENSDARG00000041570	TGGAACAGAAGGCGGCACAGAGCGCTAAAGGCACAGTAATGCTCTACAGATGTGGTGACC
CL777CONTIG1-ENSDARG00000028106	GATGTGTCCTTAATCTGGCCTTTGACTTCACTATTGCCTTTACAGGAGCCGTCCAATGAC
CL779CONTIG1-ENSDARG00000003526-REVCOMP	GATTAGAGTCTTGGCATCAGCTATCAAGCCACTCATGGCACAACCGATGTGAGTGTCGAT
CL780CONTIG1-ENSDARG00000024433-REVCOMP	CAGCTTTGCAAGCGTCAAGGGCTGCAGTGATGTTAGCCTCACCCAGAAGTTTTACCATTG
CL781CONTIG1-ENSDARG00000040593	AGAAACCTGCCGTACGCCTACATCCCTTCAAAAGTGGACCTGGGTTTGTTTGCGGGGTCC
CL783CONTIG1	TGCTGCCATGGAGCTGATGCAGCAATCAGAGAATGGAGAGTGGGATTAAAATCATCTCTA
CL784CONTIG1	TGTGTAAATGCAGAGGAAGACTACGGTAACTGTTACTGGTTTCTCCTTCTGCAGTGTGTC
CL785CONTIG1-ENSDARG00000037410	TAAACTCAAGGAAAGTACACACCCACACCACCATGTGCATCCTGTGAAGAGACAGGAGAA
CL786CONTIG1-ENSDARG00000042522	GGCATATTAAGTGGACCTCCATGAGACTCGGTGTAATGTTGCTCTATGAAGTGCCAAGCT
CL787CONTIG1-ENSDARG00000010478-REVCOMP	GATGATAAGAGACATAAGCTGAGCAATCTCAGCCTGGAAGGCAAAGGTCTCCACTTCTTC
CL788CONTIG1-ENSDARG00000037425	CTCAGAAGGACCCTGCTGCTATCGACAAGATCATGAAGGACCTGGACACCAATGGCGACG
CL789CONTIG1	TAATACCTCCTGAATCTCCGCAAAGCAAACGACAACCTGGTCCGAGCTCAAGGACTGCGT
CL78CONTIG1-ENSDARG00000012688	ACTTCAAGGTGTTTCAATAAAGGATGAGTCTCCATATGTTGGAGTGGAGTGGTGTCATGG
CL790CONTIG1	CACTCCTCATGATGTTGTTTTTTGTGGATTGCTGGATCACTGGATTGCTGGATCCAGTGT
CL791CONTIG1-ENSDARG00000013144	CAAGGTCGGACCGATCAGTTACTTTGGCTTAGGCGGTGGCTTCCCCCTGCATTATTACCC
CL792CONTIG1	GTTTGTGGATGATGGTTACGTGCTGTGTTTGCACTGATGAAGACGTCTAGTGTCGTGTTC
CL793CONTIG1-ENSDARG00000006427	CATCCAGGGAGGTGAACTCATACAGATGTACAGCTACGAAGGTGTGGAAGCAAGGAGGAT
CL794CONTIG1	ACAAATATTTCAGTCCATCCATGCTGAAAGATCCGTGGGCGGAGCTACAGCCACTGACAA
CL795CONTIG1-ENSDARG00000006766	GAACCGACCATCCAATCAACGCCATTCCAAAGACCAACGTGGACACCGAGTGACGCATCG
CL796CONTIG1	CTTGTGAGGTGACGTTTTTACGGCGTGCGCAGGGGGAGGAGGATGTTGGCACAGGGTTAA
CL798CONTIG1	AGAACCTATCGGATGCAAACGTTTGAGTCGCATCTTGTCTCGCTCTCTCTC
CL799CONTIG1-ENSDARG00000038434	CATGCAAGCGGCAACGAAAACGAGCTGCAGTGGCAGCTGCAGTGAAGAGCACTTACCTAA
CL79CONTIG1-ENSDARG00000041767	GCTGACGGCTGAACAATACGTCCGTAAGGAGATGCTCGGCGACAAGCAGCTGTGTTTCAG
CL7CONTIG3	TGACATCACAGAGGATTGTCTACATGCCAGATTCCTGGAGGGTGTGAGGAACATTGCAAG
CL7CONTIG4	TCTTGGCCAGGTCACTCCTGTGAAAGACGTCTTGATCTCAATGGGTCTTTTATCTGGTTA
CL7CONTIG5	GCTGACACTATTGTGACTATACCAGTTTTGGTAGCCAAAGTTGGTTCGATCCACCCACCT
CL800CONTIG1-ENSDARG00000006816	TGAGGAAGAGGAGAGGGAGAGTGCCTAACTTCATCCAGATCCTTTGGTCCACATGACACG
CL801CONTIG1	AGAGACTCTTTTCCTTGCACCCCTTTTGTCTGTTGGCAGTCATGTTCATGCCCACCAACA
CL803CONTIG1	CTGATCAGACTCTCTGTGGGACTGGAGGATGAGGCAGACGTTATTGAAGACCTGGAGCA
CL804CONTIG1-ENSDARG00000002840	GCTGAAGTTCGTGGCCCGCAACTACGTTGAGACGGGCTGCAGAATTTAGGGTGTAGAAGA
CL806CONTIG1-ENSDARG00000045091	GAGGGGATTGTGAACTACTCCAAACTGCCAACAATGACTGTTGTCCAGGGTCAGCTGCTC
CL807CONTIG1	ATCTTACAGCTCAGAATCTCGACATCTCTGTGACACCTGATTCACACCTGTT
CL808CONTIG1	CCCTAGCAGCATTAAGTAGAGCATTAAGTGTGTTATGCATGTCCAGTCACTGCTAGAAGA
CL80CONTIG1-ENSDARG00000030585	TCTCTTCGGCATCCGTGCCAAGAGAGCTAAAGAGGCTGCTGAGCAGGACGTGGAAAAGAA
CL810CONTIG1	ATTTTAGTGTATGTGAGAGTGTGAGGACACACCCACAAGAGTGTGTAATGGTCTGATCAG
CL811CONTIG1-ENSDARG00000002948	GAGGAAGGCCTCCACTATGCCAGAACCAAGAACAAGCCTCTGATGGTTATTTTCCACCGT
CL812CONTIG1-ENSDARG00000014717	TACGAGCGCGGCGTTGCCATCCTGTGCACAGAGTAAACGAGACGAGTCATTCGTCAGGAC
CL813CONTIG1	CAGGACTATAGATGCGTGTTCTCGCTTCACTGCGCACGGTGCTGTGAACTGATGATGGC
CL814CONTIG1	ACCAGGTCCTTCAGTGTTTATGTGACTGCAGCTCTCCAGGCAAATGAAGTCAAACATTTG
CL815CONTIG1-ENSDARG00000019143	GAGTCTACGAAACAAGTCCTGCTAGACCAGTTGGGACGCGATGTGGATGGTTCAAGACTT
CL817CONTIG1-ENSDARG00000037640	TCTGTTTCTGATGGTGCTCCACTCTGAGTACCACTAGACTGCCTTGAGTTGAATATATTC
CL819CONTIG1-ENSDARG00000027357	CTGCAGGAGGGTGGACCAGGAGGGATCTCAGTTCTATAACTCCAAGAGACTAGACTTTGA
CL81CONTIG1-ENSDARG00000001431	GCCAGGAGCAGCTCAACGAGTTCAGAGCTTCCTTCAACCACTTCGACAGGAAGAGAAACG
CL820CONTIG1-ENSDARG00000035640	TCCTCTACGGCAAAAGCAGATATGACCACCTGAAGCCTATTGCTGCTGAGGAGAAGAGGA
CL821CONTIG1	CTGCACAGAGCCACTGACACCATCAACTATCCCCCTATGTATGATATAATTTTCCTGTCG
CL822CONTIG1	ACAAGGGCCGTGTCACTCAAACTAAAACTGTGACCCACGGGAGGAGGTGTGTGTTTTGTT
CL823CONTIG1-ENSDARG00000027088	ACAGGCTTTCATCTTCACGAGCGTCGTTCTTTCCACCACGCTGTGACGTCTGTAACATCA
CL824CONTIG1-ENSDARG00000025904	TACAGTGTTTACTGAAAGACTTGCTGCACTCCCGCACTGTCAGGTGTCTACTAACCATTT
CL825CONTIG1-ENSDARG00000032319	CTGGGTTCCGTGGCCCCTTGATGCCATTTCAATTCCCTCCTTAGAACACCAGCTGTTATC
CL826CONTIG1	CATTTCCTTGACTCCCTCCCAATGAAATGAGACCAGAGCCGGGACTTGTGACTTTGTACT
CL827CONTIG1	GGAGCAGCGCTGACCGGGTGCCTGTGTTTCATTTGCACTGTGGTTTGAACAACATCCAGC
CL829CONTIG1	CTAAACCTTTCCCATTAGAGCCGCAGAGACTGAGTGGACTCTTTCTGTTCTCTGTGTATG
CL82CONTIG1-ENSDARG00000037281	GCACAACCGCTGGTACTCTCTGAAAGAAACCACCATGAAGATCATTCCACTGACCCGCTT
CL830CONTIG1-ENSDARG00000045485	GACCCCGGGAGACGTGACATTATTTTTTGGCAGTGGCACGGCCAGATGTCCTATTGGACT
CL831CONTIG1	ACTCTTCCTCGGTGAACAACGACTCAGACTTGACAGGTTTCTTGGGCTTCTTGGCCGATC
CL832CONTIG1	ACAAGCACGTGGCCTACCTGAGTCTAGGTGGGCTCATTGATAATCACCTTTTCACTCACT
CL833CONTIG1-ENSDARG00000030379	CACAGGACTTCCTGAAAGGAGACAATCCTGCTGTGGTACGATCCAGAGCTGCACGCACAC
CL834CONTIG1	TATGGACACCAGACAACGTGGACGATGGTGCATTAGAAGCACCGATGAGTACCATGGACA
CL835CONTIG1	ATCACCTCTGGTCAGTCTAGTATTTTGGAAGCGTGACGCATGTGTCTGTGCATCTGAGAT
CL837CONTIG1	CAGAACAGTTTGAGAAGAAAGCTTGATCTGCGGGCGTTTCACTCTCCGGGTCATGCTTGC
CL838CONTIG1-ENSDARG00000037742-REVCOMP	ATGTAGAAGCAGCACAGGCCCACACAGGACAGGTGCTTAGGTTGAATCTTCATTACAGAG
CL83CONTIG1	GGCTGCTCAAATGTGTGCCGCTCGTTTCTCAGATGTCCCTTTTTTGTACAGGAAGGAAGT
CL840CONTIG1	TCTCCAGAGCTTCTCTTCAAGAACTGTTGGGTGGGCAAAATGGCTTTTCCCAAACTCTGA
CL841CONTIG1	CTGACGTACAGGTAGCCACCATAGTAAAAGCACCATCTCCTGTTTGTCCTCTTGATATAC
CL842CONTIG1	GCAAATGCTAACATGTGTGTAATACATGTGTACAGAGCAAGAGTGACAACCCTCATGCTC
CL843CONTIG1	ACGCGAACATCCGTGTTCACACTCACCACAGCATGAGATTACAAGTCCAGTATCACTGCT
CL844CONTIG1-ENSDARG00000045461	CGCTAAGCTGCCGCGCAATAGTTTAGCGTTGTCCAAACAGCTGATCCGCTCAGAGGAGAA
CL845CONTIG1	GTTTGCTGTGCTCCTGCTGGGGGAGTGAGAAACAGGGCAAAGTTTCCCTTTAACTGTGAC
CL846CONTIG1	GACAGCAGCAGTCCCAGTCGTATCCGTTCTGATGAGGGTAAACAACACAGGAAAGCCAAA
CL847CONTIG1	GCCTCAGATTCCTCTGTTGACAGTGGCAAGAGAAATGAGCTACATGGAGGTTCTGTCTCG
CL848CONTIG1-ENSDARG00000034862	GCCGGGGTATTATGGGGTTTACACCAATGTGGCCAACTTTGTGGAGTGGGTGGAGAACAC
CL849CONTIG1	ACCACGACACAGTGACACTGGACTGAAGTAACTGCCAGGTTTTGAGTTCACAGGACGACG
CL84CONTIG1	TTAAGCTAATAAGTATAGAACCACCTAGGTCCTCAGTCCACCATGTGGAAGAGGAGGGAG
CL850CONTIG1	GAAGGGCGGGAAAGAAGGCGTGCCACTTCAGAATGTGTAGCGTGTGCGTCACTGTAAGAA
CL851CONTIG1-ENSDARG00000016173-REVCOMP	TCTTTGATCATACGTCTCATTTGTGGGTGAGTCACGTCTTTGTTGACCATCACTCCTCTG
CL852CONTIG1-ENSDARG00000013582	CCTGTTAATGAGCAAAGCGACTGTTGGCTCCGTGTCAGGCTGCTGATGTTACTGTAAAGA
CL853CONTIG1	ACATGTCCTGGACTCTGTGTACATACTATTATTTTTGTCAGTCGATCCCCTGAGACACTT
CL854CONTIG1	CCTTTACAGCTGTTAGCTGCCACACTGGTGTCAAAAATCACACTGGATCATTTCCACCCG
CL855CONTIG1-ENSDARG00000013776	TGAGCAAAGGACTAACTGTGGAGCTGGAAACTGGAACGCCATGTCCCTGCTGACCAATCA
CL856CONTIG1	GTTTTTCAGTCCATGATCATCCTCGCATGGTTTCTGTCATCATGGTAATGTGTGTTACAG
CL857CONTIG1	GTTCTGTTGTATGAGTAAGCACACATTCAGGGAGCGCTAGCTTTAGTTCTGCCCCTTGTG
CL859CONTIG1-ENSDARG00000019940	GACACTGGCATACCAGATTTTCTTCCGGGCAGTAACCACTCTGTGGCAGAGGCGTTGCTT
CL85CONTIG1	AAGCTGAAGGTGAAGCCCCAGGCTACTGTTGTCAAGACTGTAGGAGGAGACAAAAATGGA
CL860CONTIG1	GCGTGTTAATGCTGCTGCGTCAGGAATGAAACACTGGATTGGATGGATGGTGGCTTTCTA
CL861CONTIG1-ENSDARG00000028012	CAGAGGATCTCTGGTGGCCATCAACCCGGGAGACAGAGAAAAGTATTCCTCTCTCATACG
CL862CONTIG1	TCTTCTGTGCAGCTGAAGGAGTGACTGTAACTTGAGTTGACCCCCGGCAAGAAAACAGGA
CL863CONTIG1-ENSDARG00000016576	TCATGCAGCAGTTTGTGGACCTGACCAAGAAGAACCAGCACAAACAGGGTGGCTGGCCGG
CL864CONTIG1-ENSDARG00000015343	GGACATTATGCTGATTATCAGGCTAACGTTGGGTCCAAGGTTCACAGTGTTAACCCTGGA
CL865CONTIG1	ACCAGTCATACTACAAGTCCCATAATGCACTGCAGTAGATGCTGGGCAGGTCATGGTTTT
CL866CONTIG1	CAGTCAGTAGTACTCCCCCTCTATGAGCACTCTTTGCACAAAAACCTCAGGGAATCAGCA
CL867CONTIG1-ENSDARG00000040251	TCCTCTCCTGTTCACACAGTCATTTCATGTTGTTCCTCTCGATCATCTCTGCCGAGTATT
CL868CONTIG1	TGGCACACATTTCTGCACTACCTGTTAACGCAGATGCATCATTGTCCAGAAGTTACTCGT
CL869CONTIG1	AAACTCTTTGTGCCTTCTTCTCTCTGTCTCTTTTCACTCTTTGATGGGACCGTGTGTCGA
CL86CONTIG1-ENSDARG00000029606	CAGCATGGGCTCCAACTACAGCAGTCACCTTGCAAGAGCTGACCAGAAGAGAGGAGGAAA
CL870CONTIG1	CTTCTCTATCCTCAATAGGTTGGCCAACATTTGGTTGGTGTAGTACAGAGAAACCAGCCT
CL871CONTIG1-ENSDARG00000024278	ATCCGGACCGTCATGAGTGTTTGTCCACAATGAGACTGTGATGATGTTTTCAGTGAAGCC
CL872CONTIG1	CAAGTTACGACTGTTTATGGAGCCTCTGGTGTATGGTGAGCTCTCGGGTTATTTATGCTG
CL873CONTIG1	ACGTCGTCTGTCATGATTGATGTACACGAAGCTCCTCTCATGATCTGCTACTGTGTGT
CL874CONTIG1	ATATAGACGAAGCCTGCTGACTGGTTCATGGCTTCACACGTTTTGTAGAGCTGGTGGATA
CL875CONTIG1	TATCAGGAATGAAATACATGTGACACCTGGAGTGGAGCGTTGCCACCTGTGCAAGCAAAG
CL876CONTIG1-ENSDARG00000015246	TAGACAACTCTGTAGGCTGTTTAGGGTGAAAGACCTGAGTGACATGGTACTTCCGGATGC
CL879CONTIG1-ENSDARG00000008768	TCGCCCCTCGTATGATGTCATCGTAGACCGACAGCCAATCACACACAGACGTTTGTTTGT
CL87CONTIG1-ENSDARG00000035407	ACAATAAAGTGCACTGATGAAGGAACCAGGAGCTTCACTGGACCTGTGAACACACCGCTC
CL880CONTIG1	ATGCTGGTTTCTATCCAGTGTTCACTCAAGTCACACAGATGTGACTGAATATACCCAATA
CL881CONTIG1	ATAATGTCCTGACCGACTGCTTTGTTTGCACTTTACTGTCTGTCCAGCGCTGTTATACTG
CL882CONTIG1-ENSDARG00000013711	CCAACTGACCCAAGTTCAACATTCTCTAGATGGCGTCATGGAGTATCTGCTCAACAACAC
CL883CONTIG1-ENSDARG00000015223-REVCOMP	TCAAACTGCGGGACTCCAGGTAGTGTCCCTCATTTATCTTGAGGTGGCGTTGAGTTCTTC
CL884CONTIG1	GACAAAAGTACTGTGCAGTATCCTCTCACTCTCCCGGGCAAGGTGTGTTTCACTTAGGTG
CL886CONTIG1	CTACTCTGTTGTGTCAGCTGTGAGTATCACTACCCAAAGCATTTACTCACCCCGCCAAAC
CL887CONTIG1-ENSDARG00000027803	TGCTGCATGAGGCTTCCTGTGTTTGCCTTCCCACAGATTTTGTGTGCCATGTAGTGATCA
CL888CONTIG1-ENSDARG00000037539-REVCOMP	CTTTGCTCTCCTCCTTCATGCAGCGGACCATCATGACCAAGAACTCGTCAAAATCTACCG
CL889CONTIG1	TCCGGAGACTGAAACCAAAACCATGACACATCTGTCCATAGTCTCGTGACAGG
CL890CONTIG1	GGGGACGGGAAACAGCGAGGACCCCGTTTGTGTGACCTTTGACGTGCTCACAACTTACTT
CL891CONTIG1	ACATGGTGAGACGTATACCAGGATGTTTGCCTTCCTCTCCACTCCCCAAACACATACACA
CL892CONTIG1	TTTAGTGGAGTGTCACAAGATGTAGTGTCCCATGATTCTGACGGCAGTACTGTGTTCAGA
CL893CONTIG1-ENSDARG00000006757	AGCCTACAACTTTACCACAGCCAAGTGGGAGCCTTTCACCGATTTTCCTCAGGAGAGAAG
CL894CONTIG1	TACACTGAGCAAGACTTTCCACTGAGCCCGTTGGATGTTTGTGCATCTGGCTACAACATT
CL895CONTIG1	TCTTAATGTTCTCCTTGTTTCCTCAGCTCATTTCAGTAATACATCCTTGCCATCATCGCC
CL896CONTIG1	TTCCTCCGGGAGAATCCATGAAAAACTGTAACCTACTCTGTTTGACTGCCTTAGTCTCCC
CL897CONTIG1-ENSDARG00000041974	TGTGGACATTCATAACATCTACATCTATCCTGTCCCCTCCTTCCTTCCCCAATTCACAAT
CL898CONTIG1-ENSDARG00000043997	GAAACGTCTACAAGGTCAACAGCGTCTGTGTCGGGCAGTGGTGGTTCATGGATTTGGACC
CL899CONTIG1	TGCTGGCTGACCGGGCTGCTCAGATATTCCCCTCCTTTAAATGAGGATAAATAAGTTTGT
CL89CONTIG1-ENSDARG00000042620	CCCCCCTTTGTATGATGCCTCCATCTGTCTCAGTGGCGTCCCATTTTTTAAAATGGCATC
CL8CONTIG1-ENSDARG00000012076	AGTACAAGGACAAGCACGCAGGTGAGATGGAAGCCTTGAAGTTAAAGATCGACCCCCTGA
CL900CONTIG1-ENSDARG00000008518	CTGCGTGGAGAGAAAGATCCTAAAGGAGGATTTGACATCAAGGTTCCTCGCCGCGCTGTC
CL901CONTIG1-ENSDARG00000040388-REVCOMP	TCTAGCTGTATGAGGTGAGAATGTCGTTGATCCAGGGCATCAGAGAGCAGACTTTGGTGT
CL902CONTIG1-ENSDARG00000023583	GACACATGGAACTTCCTCGACAACCGTATTCAGGATGTAGTCAACATGGCATCCACTGCC
CL903CONTIG1	GAGAGCTACTGTGAACACTGCTTTACTGGGGAACGCTGGTGGGCTTAGTCACAATTGTAT
CL904CONTIG1	CTACTATTAAAAAGACAAGTCACAGGCCCTCGGTGACCTGTGACCTGTGACAGTGATCGG
CL905CONTIG1	ACGACGTGGTCAGACGCTGTTAAGACACTAGTGTACAGCTCAGTGTGCTCGTGGTTTGGA
CL906CONTIG1	TGAGATGTCATCACCACCATACATAAGAACTACTGTCTCGACCCCAATTGAGATCCCAAG
CL907CONTIG1	TGGTGAGTTCTGGTGCCATCTAGTGGTCAGAAGTAGTACCACAGTGCAGAGATGTTTT
CL908CONTIG1	CTCACTGCTGTTGATCAGTGAACTCAAGATTTTGGGCAGTGAAACAGCTGGTGGGTTAGA
CL909CONTIG1-ENSDARG00000045537	CCAAGGGCATGTTCTCCGCCGAGGACTTCCGATAAACCACGAGCACACTGATGATGAATA
CL90CONTIG1-ENSDARG00000041043	AGAGATCATTTGTGTGGACTTGAGAGGGTGCAGGCATGTAATACATCCAGCAGGTGGCAG
CL910CONTIG1-ENSDARG00000037590	TCACGATTCATCGCCGCCGGGCGCCTCCACTGTAAAATCGATAAAGTGAACGAGATCGTG
CL911CONTIG1-ENSDARG00000012499-REVCOMP	GTTTGCGAGAGTGGTCATTCTCTGATGAGTCGATGCTGCCAAAGTACTTGCTCGTGTGGC
CL912CONTIG1-ENSDARG00000011490-REVCOMP	TGACCAGGAGAACACTGAACTTTGACTTCACAGTCATGGAAGGAGCTCGCACCTTCCCTC
CL913CONTIG1	TTCTTCTTGTTCCCTGTTCTGTAAAGCAGCTCATGAAGTGTACCTGAGGTGTAGACATAC
CL914CONTIG1	ACATGCACACACGGGTCACGACCTCATCGCACATAAAGGGAACCAGAGCTGGCAAATCAG
CL915CONTIG1	TGATGAAGAAGCCAGAGGTCATGAGAGAGGGGAAACAGGAGCACAGGCGGAAAGGACTGC
CL916CONTIG1	CCTGCAACTAAAGTGAGCTACACGTGCGAGGCGAGAAACCCTGTGACCAACATCACAAAG
CL917CONTIG1-ENSDARG00000002016	CACCCAAGAAGCCTAAAGGCAAAAGCAGCTTCGGAGACTTCAGCTCCTGGTAGCAGCAAC
CL918CONTIG1	AAGGACTGGGATTGTCACAGCACGCAGGGATGCATTTACAAGGTCCATGCGAG
CL919CONTIG1	AATCTGCAATGTTCACAAAGCTGTAGTTCTTGTCCCTTGGCACTCCAGTCCCCCAGAAAC
CL91CONTIG1-ENSDARG00000044700	GAGATATTCTGAAAATGGTCCGCTACTCTCTTGACCCCGAGAACCCGACGAAGTCCTGTA
CL920CONTIG1	AATCATTTAGTGCAGTCCTGATACAGTTTTGAGGTGGTGTCTGTTCACCTGGACATCTGT
CL921CONTIG1-ENSDARG00000014165	TCTGCTTTCCACCGGCTCCAAGTAAAGTCAGAAGCTGAAGGGACGAGGGATAATGGGGTG
CL922CONTIG1	CAAGTCAGGATGGTTTACTGTGCTTTCCCTCATGTCAGTGTGCAATACCTGCGAAAATGA
CL923CONTIG1	AAGCCTTTCTTTTGTGTCACTGTACGGCAGATAAGAGGCAAGAGCGTGAGAGTTGTGCTA
CL924CONTIG1	TGTGAGCTGTGTTCGCCACAGTAAAGTGCCATTATACCCGGTAACAGTCTAGTTTAATGT
CL925CONTIG1-ENSDARG00000028252-REVCOMP	GATCCACGGGCGTCACGTCGTCCTACGTTAAACTCACTTCCCTCCTAAGTTTGTTTTCAA
CL926CONTIG1	GAATGTAAACGAGGACTGCGTGGCCGAGTGGACACAGACGTGGACGTTTTCACTCCTCGT
CL927CONTIG1-ENSDARG00000021140-REVCOMP	CATTTCAGTCACAGCTTTAGTGGCCTCCTCAGGCGACGAGAAGCAGACGAACCCAAAGCC
CL928CONTIG1	AGCAGTGTATTGATCGGATTGGTCTCTGATCACTGACATATGCTCATTGTTTGTCCTTGT
CL929CONTIG1	CTTGCACTCAAGCTGTGACCCGGTGTGTGATCGAACATACTCAGCTAGTTCTCATTTCAG
CL92CONTIG1	GATGCGGCCAGATTTGACGAGCAGATGGCCAGAGTCAGGCGTCATTTTTCTGGTACGGAA
CL930CONTIG1	CACTTCTGCAATAATAAACACAGTGGTACAGTGCAATAGGCACTGACTGTGTGTCAGTAT
CL931CONTIG1	TGGCAGCATTGCTGTTTATCACTGGGCCAAACTCCTGTGATACCAAAGTATCTCGAGAAA
CL932CONTIG1	CACTAGAGGACAGCGTTGTACACTCACTCACTCCTACAGTCAGTTAACCTCTGCATGTTT
CL933CONTIG1	AAGGGTGCAGTTGCGGCTCTCGAATGTTTCCAGTCTTGTAGATGTTTGGGTTTTCAAGGG
CL934CONTIG1-ENSDARG00000009250	GAACTGGACTCAGGACTTTCCTCCCTCTGTGTGAGACTGTGAGGACAAACACACAGAGAC
CL935CONTIG1	TTGGAATGGCAGGCGGCCTCGCATTGGCATAGGAACTGGTCTTGTTCTGTCAAGATAAGC
CL936CONTIG1	TCGAAGTTCTCTGCGGAAGAACAACGCGACCCTGCTCTCTGACACCGACCGACGCTACGT
CL937CONTIG1-ENSDARG00000014498-REVCOMP	CAAAGATCCAGCGCACATCAAAACGACCCTTCCACTTGTCCTGTGACCACACGCCAGCAG
CL938CONTIG1	TTTGAAGGATTTGGTGCCGGATCAAAGGTGTGGGATTAGAGGATGTGTGGCATGGAGCTG
CL93CONTIG1-ENSDARG00000003474	ACTCGCCCTGTAGCTTTCACAGTGGCACCACTGCATAATTGCTCTGAAAGAAATACAGTC
CL940CONTIG1-ENSDARG00000002761	AGTGTCCCCCAGAAGAAGAAACCTCGTCTCGGTCCAAGCGTGAAACAGACTCCAGTGATT
CL941CONTIG1	CTGAGGTTTGCAATACCAGCCATTAAATGTTCTCACCCCTCCTGTGACTCCAGGATTTTA
CL942CONTIG1	ACTTATGTCCATGCAGTAGAATAGGAGGAGGCTTTCCAGTGTTACTGGATGGGCGGAGCA
CL943CONTIG1-ENSDARG00000012495	TTCTTCTTTGAGCTGCAGGACCAGGTCAAAAGTCAGATCAAAGGTGCAAAGGACCAGTCT
CL944CONTIG1	CACCACCTCACTCAGATCATGTGATATTCCAACCACAGCTGTAACATCTCATCTCACGGT
CL945CONTIG1	AGATCCTCACTCGTCGGTGAGGGAGTGTTAGAACGACGAGGCGATGTGTAATGACCAAAT
CL946CONTIG1	CTGTGGTGCTTTGTGACGCTCGGCGTTACGTGAAGCCTTGAGCTGGAGATGCCACTGAAA
CL949CONTIG1	CGTTTGTCCCAGGGACGGCGTTCATGGGGCCATGGGTTCATATGCTCATATTATTCAAAC
CL950CONTIG1	TATAAGCACTGCTCGACAGACTACATGTGGTGACCGACACACTGTCACAGTCACTAGCTG
CL951CONTIG1	TGCTTAGCAACCTCTTGAGATGTGATGAAAATGAGCGTCTGCTTCCTCTTACGCCATGAC
CL952CONTIG1-ENSDARG00000016867	GAGAGACGACGAGATAACCAACTCTGACGCCTTCATGTGTGCCGTGTGCATCGAAGCCTA
CL953CONTIG1	GGCTGTAAATTCCGCTGTAGTGTGAGATTATTCACTGTGTGTCCTGATGTCTGTGGATTA
CL954CONTIG1	AACAACGTTGATGTCATCTTTGGCCGTCTGAACCTGATCGGGAATTCGCAGGTTGCAGTA
CL955CONTIG1	ACACCAGATGAGCTGCGTTGGTGAGCTTGTCATAGACCTTTGTATGCTCTTGAACGTAAG
CL956CONTIG1-ENSDARG00000019719	AGGACTGGACATTTCCTGCGAACTGGCTAAAGTTGGTGCAGAGGTGACTCTGAGTCATCG
CL957CONTIG1	AAGAGAGAGGTGCCTCTGTCAAAGCTCAGATTCAGTGGGGAGCTACAACGAATGTTGCAA
CL958CONTIG1	CAATATCCATGCACAAGCACAAATTCAGCTCCTGAAGTACCACTCTGTACCTGCTGGAGG
CL959CONTIG1	CTGTTTCTCAGGCTGAGCTTAACCACTTTTCATCAAGACACAGACCGGTAGTCTGATGCA
CL95CONTIG1-ENSDARG00000020850	AAATCTGTCGAGAAGAAGGTCGCTTCCGGCGGAAAGGTCACCAAGTCTGCACAGAAG
CL960CONTIG1	TAAACTGGTCGAAGTGCAGTCGGTTCAACCATAGTGCTGCTGTGCTGCCCACTAATATTT
CL961CONTIG1-ENSDARG00000044758-REVCOMP	CATGAACTGCAGAATTAAGCTTGTGGTTTCCCGGGCGACAGTCTGTATTTGCTCTACTCC
CL962CONTIG1-ENSDARG00000001303	GAGCTGATCCATCGCTACAAGAAGGGAATGTTCTGAGTTTGACGCTGACACTCAGGCCAA
CL963CONTIG1	ACCTGGCGCTACTGCCAGCAGTGTGTCCGTAAGCTTCAGTCGCACAATTTATATTTTCTT
CL964CONTIG1	ATCAGAGAGATGCACAGTTACACCAACCAGAGTGAATGTCCTAGAGAAAAGTGTGTGTGT
CL965CONTIG1-ENSDARG00000045047	GTGTGGTTTACAACTATGAACAGGGCTGTGGTTGCAAGTTCACTTACTGCTCCACTGCAC
CL966CONTIG1	TATAAAAAATGCAGTCAAGTCTTCCAATAGTGTCCCTGTCCTATAGGACACTTCAGGCTC
CL967CONTIG1	CTATGAAGAGGATGTACGAGGAGCGGAGGGCAGAGAAATCACACGTAAACCTCCTCATAT
CL968CONTIG1	ATGGCCTTCACCTAACTCTAATTGCTTCCAGTGCACACACACTCTCTGTTTTGTAGGTCA
CL969CONTIG1-ENSDARG00000020449-REVCOMP	CCACGTCAAAGTACGGCCTCAGTATGTCGATGTTGGCATAGAGGTTAAAGGCTTTGGACG
CL96CONTIG1-ENSDARG00000021702	GTTGGAGCAGCAGAAGATGGAAGGCTGGACGGTATGGGTTTTGTGGGACATGAGTTTGGG
CL970CONTIG1	TCTCAGGACGTCCAAATCCTCTTGGACACAGTTTGCACATCCTTGGGCTACTAACTGACC
CL971CONTIG1	GCCTTAATACAAGCTGTTGGCGGAGGGAACGTCAGAGTTAGGTGTACAGAGACAGTGGGC
CL972CONTIG1-ENSDARG00000037961	GAAAGATCAGCTTGGAAGAATATATCGGTGACATGTACAGCACACCTGAGAGCGGGGAGT
CL973CONTIG1-ENSDARG00000043625	AGAGCTGCAGAGAGCTGAGGCCATCAAGGATGAATTCACTGAGGAGTTCTCTGAGGAAGA
CL975CONTIG1	GGCCATTTTGTTCAACAGTTGTGGTCAGGTGTGACATCACATGCTCCGCTCCTTAACCAA
CL976CONTIG1	AGAAACCTAGAAAGCCCATAACTGTGGAGGTGTGGAACAGCAACGCGGTGAAGGACGAGT
CL977CONTIG1-ENSDARG00000032175	GGCGAGGTGACGGAGGAGTGTGGCAAGTTTGGCTCTGTGAACAGAGTCATCATTTACCAA
CL978CONTIG1-ENSDARG00000010312	TGTTTCCAGCCACTTTCCAGACAGTGAAAATGCGTCCTCAATATGCTGGTACGTGGCTGG
CL979CONTIG1	CTGTCCATAAGATGAGTGTGTCCATCAGGTGAAGCCCTGCGTAGCCTTAAATCTTAACAA
CL97CONTIG1-ENSDARG00000029533	AACTGCTGGTGCCCGCAGAAGAATCCTGAAGTCAGGTGGTCAGGTGATGACTTTTGATCA
CL980CONTIG1	ATTTTTGCAGTGGAAAACCAACTTGAGCTGTGCCGTGCCGAGGTGAGGTGAGGCGAGCTG
CL981CONTIG1-ENSDARG00000010965	CTAGTTCCCATACTTTGAGCGAGTGAGTTGTGTGTAAGTGCATCAACCGATCTCAAGTTA
CL982CONTIG1	GTCGCCCACAGCCGGCCACAGAAGAACATATGACACATGTTTCCTTTGCCTTCTATGTCA
CL983CONTIG1-ENSDARG00000027355	TGTGAAGCAGTTGCAGAGGCTTTGTATTGTTATGTTGAGACCACTCCGACCCATGTATCC
CL984CONTIG1	TGATTTGTCGTCAAAGAATGGGACTGGGATGTTTGGCTCTCACCTTCGCCCTCTATATGG
CL985CONTIG1	TGAGAGAACCAGGAGGAGAACCAGGAGGAGAACCAGGAGGGGAACCCAAA
CL986CONTIG1	AGTGCCACTGTATTAATCTATCCTGCCTTCAACTGTCACAACATGGATATTGTGTGTCCT
CL987CONTIG1-ENSDARG00000011848-REVCOMP	TGACAGTCACACACCTACAAGTACATTCAAGACAGACTCCGTCATGCTGGCTAAACATGG
CL988CONTIG1	CCAAGGTCCAAGGTTGACTGTCCTTTGCCGTTAGGGCACCCCAAAACCTACCTGAGAAAA
CL989CONTIG1	GTCTTGGGCTGCATCCACACAACTCCGTTTGCCATCTGTCATGTTTCAGAGCCCAGTTAA
CL98CONTIG1-ENSDARG00000023298	TTCGGCAACGGCTATTTCCTCGCCAACATGCCACTCGCAAAAGACTTGTTGCATCCG
CL98CONTIG2	GACCCTGCTGATCTGACCTTGATTCTGTTGTAGGTGTGGCTTGTTGAGTATGTATATTCA
CL991CONTIG1-ENSDARG00000008790	GGTGCGGGGCGGGTTTAATATCAGTTTGGTTGGCATTGGCATTGGCATTAAGGTATGGTG
CL993CONTIG1-ENSDARG00000044241	AATTGCGAGCTGAGGTAGATTTGCAGAGCACCCACCTTTACGACGGGCCATATGGAGACG
CL994CONTIG1	AGATACTGGCACTCTTATAAATTGAGTCAGTCAATAGACGGTTCTCCTCGCACTCCAGCT
CL995CONTIG1	AGGTGGTACTGTTGGAAGAGAAGCTGTAGGTGTACGTAGAGGAATAATCTACACTGCCTC
CL996CONTIG1-ENSDARG00000039081	TTGTAGTTCTGGTTCTGTGTCCGTCATTGACCTCAGATCTGCTCAGAAGAACCTTCAGCT
CL999CONTIG1-ENSDARG00000040534	GAACCAGCGGTACAACAAAGCTCAGCAAAGAGAGATGGAGGCCATGTAAAGTCTTCTCTG
CL99CONTIG1-ENSDARG00000013144	GCTCTGCAGTTCACCAACCTGACCCGAAACATGGAACTACGCATCGAGTGCAAAGTGTTC
CL9CONTIG1-ENSDARG00000017624	CAAGAGCAAGGCAGAAGCAGAGACCTGGTACAAACAGAAGTACGAGGAGATGCAGACCTC
CL9CONTIG2-ENSDARG00000003599	CGCGAAAAGCTGGAGCAGGCCGTGCCCATCAACACCGTCTTCACCCAGGATGAGATGATT
PGSP0001B13_T7.AB1	GCAGCAACACGTTGACAGTGGCATTTTTCCTCTTTGTCCGCCGTGATTTCATGCACCTTG
PGSP0001C21_T7.AB1	TGACAGCGATGCCACACATAAGGGTTTGCATTGAACTCATAGCCACTCTACAGAGGAGTG
PGSP0001D23_T7.AB1	CCCCAGTTTGACACCCCTTTGGCATAGAGAGTTGTGTGGAGCTGATAAACTTGATCATCA
PGSP0001E03_T7.AB1	GCTTACAGGTGCTGGCAGAGGATTGTACAACTACCAGTGTGGTCTCACATACACAACTAA
PGSP0001E09_T7.AB1	TGGAGACCAGATTGTTGTCATGGCAACTCCATGTTGCATGTCTCTTCACTAATGGTACAG
PGSP0001E21_T7.AB1-ENSDARG00000036301	AGACATCGCCATGAATTTCCTGGTGGCTAACATCACAGGCAAAGCCCCCATAAAGGTGAC
PGSP0001F01_T7.AB1	CTTTGCAAATGATGGCTCACAGGGCCTTCTGCTTTAGTATGCCCAACAACATGAGTCTTC
PGSP0001F02_T7.AB1	TCATTGATCAAACCTTCAGTCGACCGTCTCACTGACTCTGATCACAGTATTGACCTCTGA
PGSP0001F18_T7.AB1	CGTATAGCTGGTAACAAGGGTTAGCCTTGTAGGTGCTTTACTCGGGTGGTAACCGGGGGG
PGSP0001F22_T7.AB1-ENSDARG00000045169-REVCOMP	GGAGGGTTCGTTCCGCTCCGGGCCATGTTCCTCATCTTGGTTCCAGAGATGAATTCGAAC
PGSP0001G02_T7.AB1-ENSDARG00000036517	CTGGCCATCGCTGAGAAATACCGTTAACACGGAGGAGCTCAGACTGAGAACAATTACCCA
PGSP0001G10_T7.AB1	AGGGTCTTTAGTGGGTAAGTCCCTGTGCTTGTAGCGGACTTTCAGAGGAACACAAGCTTC
PGSP0001G13_T7.AB1-ENSDARG00000023797	GTACCAGGAACGTTGCTGGGACTTTTTTCCTGCTGGCGACTGCTTCAGAA
PGSP0001G21_T7.AB1-ENSDARG00000016623	TGAGGTTCAAAGGCAGTTTGGACAGTGACGGCAGCTCTGACCACGAAGAGCAAGGTTTAC
PGSP0001H10_T7.AB1-ENSDARG00000042724	GAGGACCGCGAGGCAACAGGTATCTTGTTGAGCATTGACGGAGATGATGGTATTGTTCGC
PGSP0001H12_T7.AB1	GTGACTGGACCAGGATTATTCCACACTACAGTACATCCAGGCAGATTACACCACGTGTTA
PGSP0001I04_T7.AB1	GGCTGAATTAGCACTGAAGCTGAGACATCACCTTATAAATCAAGTTCAGCCACAGCCACT
PGSP0001I08_T7.AB1-ENSDARG00000015554	AGCCACAGTGTCCTATCCTCCAATTTCAGTGAATGGTATGTGTAGTAGGACTAAAAGATG
PGSP0001I09_T7.AB1	TAGTGATTTCCCTCCAAGTACCACTGACACAACGCGTACCACAGTTTGAGAACCATGACA
PGSP0001I17_T7.AB1	TGGTGCTGAGAAGAGCGGGACTGCTGAACAGAGGGGCAGAGTTGATGGACGATTGATTGC
PGSP0001I23_T7.AB1	TGGGTTAGGGTTAGAAATGCCTTGTTGAACATCATCTATTTCATGGGCCACAGCACGCCT
PGSP0001I24_T7.AB1	GGGTGAGGATCTACATTCCCTACCCCGGCAATATCCATGATAATGACCCTTCTCAT
PGSP0001J05_T7.AB1	CTACAGCGTCCGCCACAGGCATTTGAGTGTGCGTTTTACTATGTTTGTGAGTGTGTGCAT
PGSP0001J06_T7.AB1	CCATAGCCAGTCAAGGAGACAGATGCTTCGTCCATCACTTTCGGGAAATTAAGGATGGGA
PGSP0001J07_T7.AB1	TACCAGAACTGTTCATGATGTGGTGACGTAGGGGAGAACAGGCTAACAGGAAGTTCGC
PGSP0001J08_T7.AB1-ENSDARG00000036494	AGCAGCTTCACCATGGTTGAGGTTTGATAAAGCACCCAGTGTTTGTGGTTTCTGGTGGTG
PGSP0001J09_T7.AB1-ENSDARG00000032311	AGATCGACTTTGAGAGTGTATCCAGCATCATGGCTACATCTCAGTGATTCAAACACACTC
PGSP0001J19_T7.AB1	AATCCGATCAGCAGCCACAGTCGTCCGTGTGTCTTTGCTGTTATTGTTGCCGTAACGTGA
PGSP0001J21_T7.AB1	GTTTTGTGTCTGGCTTCGCAATATTTTCCGTCCTGGGCTTCATGGCACAAGAGCAAGGGG
PGSP0001K03_T7.AB1	TCTGGTCCACAGTAACTAAATAGCGCGCGACAGCCTGGGATAAGCCTTCAACAGTCTTTG
PGSP0001K09_T7.AB1-ENSDARG00000044972-REVCOMP	AAACACGCGCAGCTACCACTACGCGGAACTGTTAGCCTGTTTTAGCCTGTTAGCTTCCGC
PGSP0001K11_T7.AB1	CTGTGAAACATGTTAGCGTGTACATCCAGCGTTCAAAGGCTGTGAAGGCGTTAGCTTGGA
PGSP0001K12_T7.AB1	TGGACTTGGTGGTTGTTTCTGGACAAACAGCTAACTACAGTATGTCCTACTGTCCTCTGT
PGSP0001K16_T7.AB1	GTCGATCTTTTATGGACTGTTACGAGTTGTATAGTGAGTGGTAAACTGTCCCTGACCCAC
PGSP0001K17_T7.AB1	ATAGCCAACGTAAGACGCTGTACTCTACAACTTTGGTGTCAGGGAGCACAGGTTTCTCCA
PGSP0001K20_T7.AB1-ENSDARG00000039702	ATGATCGTCCTCCACGTAGAGGAATGGATGATGATCGTGGTCCTCGCAGAGGTTTTGATG
PGSP0001K21_T7.AB1	TCCTCATGTCCTCAGACGAGATGGACAGAATGGAGTCAAGGATGGAGAAAGGACAGGTGA
PGSP0001K23_T7.AB1	TGGGAATTCCTACACGTAGGGGCCAGAATGGCTGATTTAGCAGTCAGTTGCATCACTTCC
PGSP0001K24_T7.AB1	AGGCTTTCCCTCAGTCGTGTGTGTGTTTGTGAGAATGTTGCCACGTGAACCAGAAATAGT
PGSP0001L07_T7.AB1	GGACACCACGTATTTGCAGAAGGTCTCCAGGAAGACGGGCAGATCCAGGTGGAGGAAACC
PGSP0001L10_T7.AB1-ENSDARG00000041372	TGGCCTTATGCCAAGCTGCATCACAAAGAGATGGCGCACATTCCCATACATCACACTCGC
PGSP0001L11_T7.AB1	CCATTGTTCTGTAGAGTAGATTGCCAGCAGGTTTAGTTTCCCATCCTGTGTTTGACACAT
PGSP0001L16_T7.AB1-ENSDARG00000008407-REVCOMP	CAGCTGGGTTTGGAGCTCATGTCTGAAGATAAATCCCGAGATGCCGGCCACAAGCTCAGA
PGSP0001L20_T7.AB1	GGACGATTATCTGGACCTGACTCTTGAGGAGGAGAGCGACCTCATCAACACCATGAAGAC
PGSP0001L23_T7.AB1	AATTATGTGGCTCCTGCTGCAGTCAGTAATTCAGAAAAGGCATCTTAAGGCCATATGGTC
PGSP0001M07_T7.AB1	ACGACTGGTCCTGACAAGGTCAGTGTCAAAGGTCCTGGAGAGGATATAATAGTTTAGGA
PGSP0001M15_T7.AB1	GTCTCCTCCCACCACTCGGGGAAAGGATGCACTGTCAATTTACACAGCGATTTACAATGT
PGSP0001M17_T7.AB1	GCCAGCGTGTTCGCAGGGATCGGCTTTGGAAACGCTGGAGTTCATCTATGTCATGGAATG
PGSP0001M22_T7.AB1	CACCGTGTGGAGCAGCACGTTTCAGGTTCAGCGAGCGACAGGTGTTTGGTTTACAGGTCG
PGSP0001N01_T7.AB1	AACCTGTGAACTCTGTCAGAAATCCCAAGCATGTGCTGCCACAACATAAAGTCACTGCAG
PGSP0001N02_T7.AB1	GGAGAAGAAGCAGCCGTTCTTGGCCTGAACAACCCACAACCCCCCCCATG
PGSP0001N03_T7.AB1	GACACACAGGGTCAAAAACAAACGTCCCCATCTCTACTTGTGTCATTGTCCTCATTCTGT
PGSP0001N07_T7.AB1	CATGTGATGGCGTGAAAAGTTCCTGTCTGTGTTACTATGTAGAGGAACACTCAGAAGTGT
PGSP0001N10_T7.AB1	GCCTCCACAGAGGCTCCTTTGACTCGGAGTAATGTGGGAAGGGCAGAAAACTAATGCACA
PGSP0001N12_T7.AB1	TTGCAAGAGGCTGACGGTATCATGTGATAGATCCTGGTCCTGAAAACCCCCAAACCAAAA
PGSP0001N13_T7.AB1	CTCTCCAAATCTCGAGGATCATTACTGCTGCAGGAACGTGTAAAGTCCCTTGGTGATGGG
PGSP0001N15_T7.AB1	AAATCCTCTCACTTCACCATCAGGGGGGCGGAGTACAAATCCTCCATTTTCAGGTCCATA
PGSP0001N17_T7.AB1-ENSDARG00000017968	CATCGCTGTGTCACCGTATAATCGCCACACTCGCGTATTACATTCACTTCGTCTTAGCTT
PGSP0001N23_T7.AB1	AGCAGTGTTTTATGACATGCAACGCTCCAGAGGCTAAAATTCAGCTCCTGGCTGAATATC
PGSP0001N24_T7.AB1	TAACAGCCGAACCATGACGTCATTGTCCGGCAATCATGGCAGCATTAACATACACATACC
PGSP0001O06_T7.AB1-ENSDARG00000038047-REVCOMP	TCAGGTGCGTCATGCGGATCCACTGGTTCAAGGAAAGGCCACGCCATTTTATGAGACTGT
PGSP0001O11_T7.AB1	GGCCAGTCACCGTAAGGGGGGTGTTTGTTTTTTCGTCGATCAACGCCCACAGCAAAATGT
PGSP0001O17_T7.AB1	GTGATGATGGCTGGTTATGCAGGAGCACATGGGGGTCGGACATTTGATTTGTTTTCCAG
PGSP0001O22_T7.AB1	CGTCTCTTCTCGGGCTGTAAATACCTAGTGTCTGGGTCGATTCATCAGGAGGAAAGTACC
PGSP0001O24_T7.AB1	ATCATCGCTTGGACTTCTCTTTCTCTTCCACTCCAAATGTTGGGCCTTAACGCTGAAGCC
PGSP0001P03_T7.AB1-ENSDARG00000025043-REVCOMP	CTGAGTGTGCTGGGTTGATCCTCATTCAATGTGAAGATGTGAACAGACACAGAGGAGCTT
PGSP0001P04_T7.AB1-ENSDARG00000022483	GAATTCAGAGGGGTGGGGGGTTACCTTGGCAACGCCTACAATAGAGAGGAGTTCCCCAAC
PGSP0001P08_T7.AB1	TATCCAGCGCTCAGGGACACAGACCTTGTAAGGGGGCTGTATAATTAGCCAGAGGTTTGC
PGSP0001P11_T7.AB1	CCCTTCAAAATACTGCTGACAGCACACAAAGCCTCCATGGTGTCGATCCTTTCTCTATAG
PGSP0001P13_T7.AB1-ENSDARG00000041411	GTGCTGCACACGTGCAGATCAGTGAAGCCTAACCAGCTGGAACATGGAGTTCAACTGAAC
PGSP0001P14_T7.AB1-ENSDARG00000009434-REVCOMP	CTATACTCCTCCGTGGACTCGATTATCCCCGGCGTTTTAACTTGTCGAGCGGCGTCACAG
PGSP0001P19_T7.AB1	CAGCATGCACTGCAGCTAGAATGTGATTATATCTAGAAGACAATCGCCGCTGTCAAGTCC
PGSP0001P23_T7.AB1	CATTGTTGTCAGACATCAGATCCTAAAGAAGTAGAATGGCCCAGCCCTGTTCTGCTGCTT
PGSP0002A05_T7.AB1-ENSDARG00000043153	CACACATCGCCAAGAATGTTGTGAAAGTGAACGAGGGGCTGACCAAGCACATCGCCATCA
PGSP0002A09_T7.AB1	CTGCGGAGCCGAGGATCACATTGCCCTTGGGTGACAGAAATCCCAGATTTTTGGGTGGAG
PGSP0002B04_T7.AB1-ENSDARG00000042531	TCTGATAACACATTGCCTTCTCACGTGCTTTGACCCCAACCTACTGATGCACAATGTGAC
PGSP0002B23_T7.AB1	CTAGAGCCGGGCCACTTGAGGGTGCCGAAGAAATACGAGATCATCAGACTGTCCTGAAAT
PGSP0002B24_T7.AB1	TGGCAGGTCAGAGTGTTCATAGACTCACTACATGATACTCCTTGTGTGTAATCTGCATTG
PGSP0002C13_T7.AB1	GTGTTAATCGATTGTGTCCATAGTCCCCTCCTGTATTGATGTGGCATGCCATGTAAATAT
PGSP0002C15_T7.AB1	TCGTTTGACCGCCTGTGAGGAGCATGATTCACCTGTGGAGAACGGACAAGCAGAGTTCAT
PGSP0002C16_T7.AB1-ENSDARG00000038296	GGCACAGCTACTTATCACTGTGGGTGATGTCAAAGCAGTGGGCAACAAGGATGAGTTTGA
PGSP0002D07_T7.AB1	ACCATGTGCAACCACCTGCTGACATGTTGTTGGTAATAAAGCTCCACGAGAACAACCGTG
PGSP0002D10_T7.AB1	TAACAGTCTCACCAGGACAAACACACAGAGCGAGGCTCATGTAGAATCATTCAGCTT
PGSP0002D14_T7.AB1-ENSDARG00000036111	GGCCCGTTGTGACCCGTGAGCAATTGGACAACCAGCTGGATGCCTACATGTCAAAGAC
PGSP0002D17_T7.AB1	CTCGACCAAGAAGGTTGTTTTGTCAGCATTAGTCTCTCCCTTTGTGAGCAGCCTAACTC
PGSP0002E02_T7.AB1	AGGGAGTGGCGTACGAGCAGACAGTCCAATTTGTTCGTGCACTGAACCTCACAGGTGGAG
PGSP0002E07_T7.AB1	AACTTATGTGACCTCTGTGTTGACCCGCAGACTGTGACATGTGCGGAGGACGAGACTTTC
PGSP0002E15_T7.AB1	GTATGTAGCCATTGTTTTCATCCCAATAAGCTCCGTACATAGTGTGCACCGAAGGAATCT
PGSP0002E17_T7.AB1	GATGAGGTATCGACGTGCATGCCCCTATAACAGGAACCAGCTTCATACAGAGACATGTAT
PGSP0002E20_T7.AB1	CTCTCAGCAGGGTTAATGACAGCACTCCACAGAAATGAAGTGCTGCAATTGCAGACCTGC
PGSP0002E24_T7.AB1	GGACTGTGTCACTGTGGACGAACTGGGTTTGACTGACAGTCCCACTGTCATTACACATTT
PGSP0002F16_T7.AB1	CTGGCATCAGAGTCCTCTGTCACTTCCAACTGGTTGTGACATTTCATTTGTTAACCCAGC
PGSP0002F17_T7.AB1	AGTGACTTCCTCTTCACGCTACACTCTCTGAAGTGCGTAAACAAACAGCTGCCAAGTGTG
PGSP0002F22_T7.AB1	GGTGGAGCCTCACAGGAAGTGACCCCCGTAAGCTCTGTTTGCACTGACGAAAATAATCTG
PGSP0002F24_T7.AB1-ENSDARG00000041585	GCTGCTCAGGAAAAGGAAAGTCGAGCTTTGATGACCTTTGCAGTGGACAGCAGAGAACGC
PGSP0002G03_T7.AB1	GCACGAGGCAAACGTTGAAGTGTTGCACCTTCACACGTGTCCACCACTGT
PGSP0002G05_T7.AB1-ENSDARG00000005821	TTATCATGAAGATGTTCCTTCCTCTTCATAGGCGATAGCTATTCCTCTCCTGCCCTTTAC
PGSP0002G10_T7.AB1	GTTGAGACTGACTTTAGCTCGTGGCTTTAAGAGTCTCACTACATGCCAGCTAGCTTATAT
PGSP0002G15_T7.AB1	CTGCTGGAGTGGAAAAGGCCAAGCTGTGAAAACTCATGAATGTCACACACACTGGATGGA
PGSP0002H04_T7.AB1	GATGGCTGCCACTCACATAAACACCCCCACCTCCTGATAATAACCCTTGTGTTACAGTAC
PGSP0002H09_T7.AB1-ENSDARG00000035669	ATTGCTCGCATGGTCAGTGGCTTTGAATGAAGACCAGCTGCATCCTCTCATATTCACTCG
PGSP0002H19_T7.AB1	CCACAAACTTGTACACTTAACATTGGAATGCATCTCCCTGCGTGGAGTATATGTAGCCAT
PGSP0002H20_T7.AB1	TCCCCCGGTTTAGGGCGGAATCAAGGATTTGTCCCCGCGGCGGTTTTTGCGGT
PGSP0002H21_T7.AB1	GTATCGTGAGTTTGATGAATGTACTGTGCTGTTACTACTTACCTGCCTGCGCTTGTATGG
PGSP0002I16_T7.AB1-ENSDARG00000009861-REVCOMP	GTGCGACCGCGTTCCTTTTCAAATGGAGATTCAGGATTGGACAACCTGAGGGAGAGCTGC
PGSP0002J03_T7.AB1	GTGTTTCGGTAAAGGGTGCACTGTGTCATCAAGGACGATGTGTTCATGGACAGTGAAACC
PGSP0002J04_T7.AB1	TGTTGCCTGGGAAAAAAGCAGACGGACTATACTCACAATCTGATGTGGCCTGTTGTCCTT
PGSP0002J12_T7.AB1	CTCTCTCTGTGGGCGGGAGAAAACGGAGGCAGGGTCGAGTGAACTAGACTGAATCTATGA
PGSP0002J13_T7.AB1	ATGCTCTACCTCAGTCAACTGATTCACTCTCAAGTCCATGTTCAACATGTCAGCAC
PGSP0002J14_T7.AB1	ATAAGACACATCCCACCCTAGTGTTGTCGTTAGTATGGCGACATGCTACTCTTCATCATC
PGSP0002J16_T7.AB1	CCAGTGTCGTCTGTACTCAACATCATGTTCAAACCCAAATGTGATTGTCTGATCTTGTCT
PGSP0002J19_T7.AB1	GATCTACATCGTCATTTGATGTGGGAATATGACAGCGTCCGTCTCCTTGCCACTTCCTCT
PGSP0002J24_T7.AB1	CCAAGCCTTTGGAAGTTGAAATTGCCTCCACTGAAGCCGCTGCTGAGCATGCAGCTGATG
PGSP0002K07_T7.AB1-ENSDARG00000002056-REVCOMP	AGCCTTTGGACTTCATTTTCACTTTGATGTCCTCTCGCGTCTGTTTCAGTGGGGTCTTCA
PGSP0002K09_T7.AB1	TGCGACAGCATCACAGTAAGACATAGAGTGGACGGACGACACCGGCTAAGACCATGCTCA
PGSP0002K11_T7.AB1	TGTATTGTCAGCTTCTCGCTCTAAACTGCTCTGTGATTGGTCAAAAATGCCATGTGCCAT
PGSP0002K12_T7.AB1	ACTGACCCTTCTTCCCGTGTTTCTTGCTGGAGCCATTTCCAGACTCTGTTTTCCCACTCT
PGSP0002K13_T7.AB1	GGACGGCTCTGCCACCTTAGAGGACATGGAGGATTACATCCAGCAGAATGGTGAACCAAA
PGSP0002K18_T7.AB1	GACAGCAGCTACATAGGTCAAAGGTCAATGACAGCCGCGACGACCACAACCAGTAAGCGT
PGSP0002K19_T7.AB1	TGTTTGTCAGCCGATCCGCCTGACGATCTCCCGCTCCGTCCTTTCCTCAA
PGSP0002L07_T7.AB1-ENSDARG00000009088	TCTGGACGCCAAAGAGATCCAGTTGGTGCTGGAGGGCAAATCACTGGACCACGAGATACC
PGSP0002L15_T7.AB1	GGTCAGGGTGTGGGGTTTTAAGGTTAATTGAGGGCGGGGTCACAGTCACTGAAACCTCAA
PGSP0002L20_T7.AB1	TCATCACATAATCCAGTTGTAAACATGGGCAGTGGGAGTGGTGTCCAGTACTCAAATGAA
PGSP0002L22_T7.AB1-ENSDARG00000023950-REVCOMP	CGGCGAACGAATACACTTTGAAACTGCTATCTACCTGACAGCATGGGTCAGTCTAGTAGC
PGSP0002M07_T7.AB1-ENSDARG00000036595	TGAGGACGGAATCACTACCTTTACAGCTATACCAACCCTCACCTTTCCCACCCACGCCGT
PGSP0002M21_T7.AB1	CAGAGAGCCTTCGCCACCACTGAATCGCAGTGGGTATAACATTTAAGGGTTAGTTTGGGA
PGSP0002M24_T7.AB1	TGAGGAACTATTCTGGCACACTGTGTTGTGAGCTGCTCTGCAGACTACTTAAAGGAGGAA
PGSP0002N01_T7.AB1	AAGACATATGATAGGCTCCTGAACCAGCACAGTCAGTGTCAAGGGAAGTTACGGTAAACC
PGSP0002N02_T7.AB1	TTCCTCCCTCGCCCTAAGACGTTTGATGTGTCTGCAATGGTGGCAACTTAATAAGTGCAT
PGSP0002N04_T7.AB1	GCTTGAAAAACTGCATGGGGTCAGGTAAGTGGTTGTTGCTGCCAGGCTTTTGGAGGGAGA
PGSP0002N06_T7.AB1	TCACACAGATTCTCTTAGCTGTAAATCAGAGCGCAGACTTCCAGAGGACAGTGAGACTGG
PGSP0002N07_T7.AB1-ENSDARG00000044619	TCAAGATTCTGACCAGTGGAGCGAACTTCAGAACGGTCCAGGAGCTAGTTTCAGACCTTC
PGSP0002N17_T7.AB1	ACAAAAAGACGGCAGCCGATTGGCTGCAGAGCAGACGAGGTAAGGCAGACGTCCTCACTC
PGSP0002O05_T7.AB1	AGTTTGGTCAACAGTTCCTGTTTCTTTCTCCCCCACAACTTGGAGTTCGCCTCCAACTGT
PGSP0002O12_T7.AB1-ENSDARG00000036464	TACAGCTCCTCGTGCATACCAGCTTCGATTAACCCGTTACATACCTGAGTGGTTGCCATT
PGSP0002O14_T7.AB1	AGCTTTGGCACAGGCCGGGGAGACCTTCATGTGGTTTGGACGACATGACTCGGACAAGTT
PGSP0002O15_T7.AB1	TTGCACGGACATGCCCTCACCCACCGCTACGTGTATGTGCCTTGCATTGACTTCATTAGT
PGSP0002O18_T7.AB1	AGATGGTGGAGAGGAAGAGGAGTGCTGTGTGGAGCTATTTTACAGTGTCAGACAGAGAAA
PGSP0002O19_T7.AB1	TTGATGTGCAACGGAGGAGGGAGCTGTAGGTAGCCAGACTTCTTAGATGAAACCAAAGGT
PGSP0002O24_T7.AB1	GTTACAGAAGATGAACTTGTGTTAGTATGAAGGTGGAGGATGCGCAGTCAAGCTCCAC
PGSP0002P03_T7.AB1-ENSDARG00000041553	CCCCTGTGAATGCTCCAAGACTGGAACCTGCAACTGCGGAGGAAATTGCCTTTGCCCCAA
PGSP0002P10_T7.AB1	GCTGCGGGGACGTGCTCACTGTACAAATATGAAGATGGTATCCATCATCTCATCTAGCAG
PGSP0002P17_T7.AB1	AGTACAGCATCACGGGAGAGGACACATCTTAGAGGACGGAGAACTGGATGCCGTGCTTGT
PGSP0002P21_T7.AB1	CTGATCCGACTTCACCTCCGACTCAGTGATGAGCACGAGAAAATGGCTGACGTGGGAGGA
PGSP0002P22_T7.AB1	GCATCTTTGGCTGAAAAGGAGGAGGTGCAATAAGTGGTATGTACTGCAGT
PGSP0002P23_T7.AB1	CAGCTCAAAGCACTCGAGCTGTGGACATACCTGTGAAAAGAGCTTTGCACGAGAAGGTCC
PGSP0003A12_T7.AB1-ENSDARG00000022921	CTTTGCCATCTTCTGGAACATCTTTGCGTACGAGCTCCTGGGAGTACAGATCCCTCCT
PGSP0003B11_T7.AB1	CTCCTGCTGCCATCGCTTTACGCTCTGGCATTCGGAACAGATATCACATCAAGGGTTCAA
PGSP0003B14_T7.AB1	AGAGAAGTGAGTGAACTGTTGTGAGTGAAGTTTATCTGGACTGTGGTGCAACTGTGGCTG
PGSP0003B19_T7.AB1	TCCCCCCCTAATTTATCCGGCCCGTTTGGGCAAGGGCAAAAGCCCCCGCC
PGSP0003B20_T7.AB1	CCCATGGAGGACTGTGAGATAGATGCCAGTAAAGTGCCTTTGGGGTATGCTAGAGCCAAC
PGSP0003B23_T7.AB1	TCGCGTTGTGTTTCTATTGTCCAAGAATAAGCCACGTGATGTTGGAGAGCCAGTGTGTCG
PGSP0003C05_T7.AB1	CTGTCGGCTGGTTACTAGGTGTGTGTCATAGCCTCGTGCACTGAACTTTACCTTTACATA
PGSP0003C07_T7.AB1-ENSDARG00000025747	GGACAACCTTCACCTTCAGGTACTCTCAGTGCATAACCCTAATCGCTCTC
PGSP0003C09_T7.AB1-ENSDARG00000027182-REVCOMP	TTGTTCTGTATGGTGCTGCCCTCGCAGTAAATAACCCTTTCTACCTTCTACAGACGGTTT
PGSP0003C11_T7.AB1	GGTTACTTGTGATGGCAGTGTGGTAGTGGCATACACCGAAAGGTCAACACTGAGGACGTG
PGSP0003C12_T7.AB1-ENSDARG00000038508	TTCACCCCTGCTCTGCAGATGTACCTCAGCTCACCTTAATAAACACACACAAACACTATC
PGSP0003C14_T7.AB1-ENSDARG00000039645-REVCOMP	GATTTCAGCATTGGAGCGAGACGACAGGATCTCTATCAGACAGGCTTCATCGGTTCCTGC
PGSP0003C15_T7.AB1	ATGTACCTAAATACCTGCTACGAGCATCAAGGCCTGCAGTCAGAGCAGATGACATAACCA
PGSP0003C17_T7.AB1	TGTAGGAGTTGGCGTTCACGAGCTTTGACTGTGCTGCACTTGAGCATTAACACGCAGGCA
PGSP0003C20_T7.AB1	TCTCGCACAACTCTTACTTATGACGTTAATGGACCTCATGCAGGGCTACACCATGTTTGT
PGSP0003C22_T7.AB1	TATTCTGCTGTAGCGCTGCAGAGATGCGGTGCCATAATGGTTGGCCTTTCCATTTGTACA
PGSP0003D07_T7.AB1	CACTTCTTCCTGCTATTTATTCCGTTTCTCTGCACGGTTCTGCCGGGGGAAGGGAGGAAT
PGSP0003D11_T7.AB1	CTGTCACTTTCGCCCAGCCCACTCCTGTTACTCCACACAGATCATTTTCATTTGTATTAC
PGSP0003D13_T7.AB1-ENSDARG00000007880	GATGAGCAGCTGGAGAAGATCAGACAGGACTATACAAGTGGAGCTCTTCTCACAGGAGAA
PGSP0003D15_T7.AB1-ENSDARG00000037122	CATGTTCCGTCATTACAGCGAGCCAGGGGCCCTGTGGTTTATTGTGAGTCAACCACAGAC
PGSP0003D17_T7.AB1	CCCTCAGACATACAGTGCAGTAATCTGTAATAACCCATTTGTATCATCTGCCACAGTTCA
PGSP0003D23_T7.AB1-ENSDARG00000033779	TGAAACCGCAGAAGGTGGGAGTGTTCGTGGATTACAAGGAAGGCCTTGTGTCCTTCTACG
PGSP0003E15_T7.AB1	CGTTGGTTGAGAGAAGTAACCACATGTGACGAGGCAGGGGTGAACCTGACAGGTGTGAAA
PGSP0003E19_T7.AB1-ENSDARG00000023958-REVCOMP	GGAAGACGTTGGTCCCAGTCGGACAAGTCAAACGCCCCCGAGTCAAATAAGTCCAAGCCC
PGSP0003E23_T7.AB1-ENSDARG00000012096	ACGGTGGAAGGACCTGTGTGTGGGAGATATAGTGCGAATCCACAAAGACCAAGTCATCCC
PGSP0003E24_T7.AB1-ENSDARG00000037318	CAAGTTGCCTGATGTGTACGGAGTCTTTCAGTTCAAGGTAGACTACAACCGACTGGGATA
PGSP0003F01_T7.AB1	TGTCCCGAAAGGAAGGTTTTTGCCAATTCCCTTGAAGGGGACGGTTTTGGGTGGCCCTGG
PGSP0003F07_T7.AB1	GTCTCACTCTACCTCAAACCCAACTCCAGCTTACGTTTATGAAGTTGGTTCCATGTGGGG
PGSP0003F08_T7.AB1	GGCCCGCTTCTCCCCGGACGACAAGTTCTCCCGACATCGCGTGATCATCAAGAAACGCTT
PGSP0003F21_T7.AB1	GTAACCATTGCGGGTGGGGGGGTAGATATTTAGTTCTGTACATCAAGGTA
PGSP0003F24_T7.AB1	GAAAGTCGTGTGCGCTGTGAACTCCACTGTAGAGAGACAGATTGCAAGCAGGATTCGTCC
PGSP0003G03_T7.AB1-ENSDARG00000045017-REVCOMP	TCCTGTTTCTCTTTGAGTCCAGGTCAACTATCTGTTGTTTAGAGGTGAGAACATCCTCCG
PGSP0003G05_T7.AB1-ENSDARG00000042510	CACGAGGCTCAACTGGGACAGCAAGGCTTACATGGACGAGATGGTGGAGAGACTGAAGCG
PGSP0003G10_T7.AB1-ENSDARG00000003033	AGCAAAGACCCCCCTCTGTTTACGCACGCTGGACATGTCACCATCACGAATGACAACGTT
PGSP0003G18_T7.AB1-ENSDARG00000018613	GCTGCACTTCCGCAGAGTGGAGAAGGGAGTCAGAAAGACTTTGCGGATGCTGGAGAGGGA
PGSP0003H01_T7.AB1	CCTGTCACTCCATAGTTATGCTGTCATTGGAATAATGTTGCACTGTGGTCCCGAGAGGAG
PGSP0003H07_T7.AB1-ENSDARG00000036811	CAAAGTCAGGGACAAGCGGGCTGACGTGATGTGAGACTGGAGGGTCAAGGGGACGTGAAG
PGSP0003H08_T7.AB1	TGTCTGGCCTTGTGTGTGTGGACACGCTAGCTTCATCGTTTCCACCACAACGAGACGTGA
PGSP0003H09_T7.AB1-ENSDARG00000007697	AGATGGTGATGACTTTGACCTTTGAGGGAGTTCAGGCCGTCCGCACGTATGAAAAAGCCT
PGSP0003H14_T7.AB1	AACACATGCTTTTGCAGACACAGGCTACATCCTGTTACTCTCTGTACGATCGCTGTCTTG
PGSP0003H24_T7.AB1	ACCACGAGTCCACAGTAGTTGTTTAGCTGAGTGTTTAACTCTCGTCTCCAGGGAGGTTTT
PGSP0003I04_T7.AB1	ACTTGTGTGTCTGATGTTTATCTATCCCTCGCATCCTGTCCTACTTGTTGTCGAGAAGAT
PGSP0003I06_T7.AB1-ENSDARG00000040649	CGAACGGACTCGGCGGAGAGTTTACCACTTTGAGGACAAAGGTCAGGACCCTCAGCTGGG
PGSP0003I07_T7.AB1	TCTGATGAGCCGATCATACGCATGACTGGAATCCGACACACTGTTTGTGCCACGTGTGTC
PGSP0003I10_T7.AB1	TACTCCTCTTTTTGCACTACAGAGGATAAGACTGGTTGTGCCAACATGCTGGCAAAGTGT
PGSP0003I13_T7.AB1-ENSDARG00000015081-REVCOMP	GAGCAAACAGGAAGAGGAACAGCATCATGTTGGCGTCTCTCTGATCTGTAGTCGGGGTAA
PGSP0003I14_T7.AB1	CTTCCGGTCTATGTGGGCTTTAAAGAAGTGAGATAATCCTGGATCGGCCCATCTCAGAAA
PGSP0003I20_T7.AB1	TACCTGTGCATGACTGTTTTTGTAAGATGGTGTCTGTACTGTACGTGTGTGTC
PGSP0003I21_T7.AB1	AGGCGTTGCTTCATCCTCAGACAAACCTGTGCTGTGAGATAATGACCACAAGGGGGAGTC
PGSP0003J10_T7.AB1	ATTCTACATTGTGATAGTGGAGGAATTCCATGTGGTGCCATGCTGTTTGCGCCGTCTCCT
PGSP0003J21_T7.AB1	CCAGAGATCGTTAATGTGTTCTTCAATCTGAGATGACACGTCTCAGTCCCACAACAGCAG
PGSP0003J24_T7.AB1	TCTCTTACAGAATGAAGTGCCTTCATTACTGTGCTGGTTTTATCGTGTCTGGTTCTGGGG
PGSP0003K01_T7.AB1	AATGCAAATGTAGATACCTCTTAGAGCTACAGCAGTGATCCTGTGTAGTCTTAAGGT
PGSP0003K10_T7.AB1	AATCCAAGCTGTAGCTGCCACCACAGATCATAGACTAGTAGTTTGGTACATACTGTGAGA
PGSP0003K11_T7.AB1-ENSDARG00000039216	TGACACTGAGTGCGCTGAACGACTCGGACGTGAACAGCGACCTCGTCGACATCGAAGGAC
PGSP0003K12_T7.AB1	AGGAAGTGGTGGTGATGAGAAAGTCACCTCTTTAAACGTCCACAGCGAAAGTAGGAGCCA
PGSP0003K13_T7.AB1	GCCATACACAGTGATCTTATTGACCCCTAATAGCATGTCTATATGACTGCAGATTGT
PGSP0003K14_T7.AB1	ATCACTTCCTGTACCTCCACATACGTTAGTACTCTGTATGTCATGTAATCGTCATACCTT
PGSP0003K19_T7.AB1	CTGCATGACCCAGAAGGCACTGGGGCGTACAGGAAGTACATGGCAGGATTGTATGTGGAA
PGSP0003K23_T7.AB1	TTGGGTTTTCTTCTCCCCTGTACTGGCTCCTCACTGACGAGTGTCTGTTAC
PGSP0003L01_T7.AB1	AAGCCTTATTCTCCTTCACCTTGGCCCTTATCAACCTCCTTGTCGTCCTGTGACACACTT
PGSP0003L06_T7.AB1	CAGGTCAGTAATCTGACTGTGGCTCAATAATCCAAAGTGACCTTTCTCTCGTGCTTTGTC
PGSP0003L14_T7.AB1	ACGAGTCCCTCGACTAAGCCGATCATAAATCACACAGAGGTGAAGAAGAGGTTTCCTCTT
PGSP0003L23_T7.AB1	CAACAGAGAACAGTGGCACGATACCAACGACGGCCACCACTCTTAACGTGTAGGAGGGGG
PGSP0003L24_T7.AB1	AAAGTAGGGACACACGCGTGGCTCATGTGTCTTGTGTTTGTGCTGTGCGGGTTGGTGTTG
PGSP0003M04_T7.AB1	TCAAGTCTGTTCAGCAGCAGCAGTCGAATCAAATGTAAAGTGAAGACGTCGCGGGGCGTC
PGSP0003M06_T7.AB1-ENSDARG00000019751-REVCOMP	TCGAAGAACTTCAGGATGGTTCCGGTTTTGTTGAGTGCGTAGTCTCCTTGTCCGGCATCG
PGSP0003M07_T7.AB1-ENSDARG00000042955-REVCOMP	GCCTTGATCAGGGCGAGCAGTGCCACGACCAGAAGCAGTTTCATGTCTGTGAAAAAAGAA
PGSP0003M09_T7.AB1	CGAAGGGTGCGCAGGCCTGTGACGCACAGGTGCAGGCTAAATTCATTACACTGTGGAC
PGSP0003M10_T7.AB1	ACATGTTCCCTTCAGATCACAATCCAGCCTTTGGGCACATGAAGCAACCTGGAGGAGGTG
PGSP0003M17_T7.AB1	ACCCGCAAATATAAATAATCACCACGCTGCGCTCACTGAGAGTCTGCTCCTTTGTCTTTC
PGSP0003M20_T7.AB1	TATGCACCGTTTATCCTTCCTGTGAATCATGACATCATCCTCAGCCAATGGGAGTGGGCT
PGSP0003M23_T7.AB1	CAAACCCTGACCCTGTCTGTGTCTAATGTCATCATTTATATCTCTGAAGCACTGCTGATG
PGSP0003N02_T7.AB1	GATTGCTCAACTACAGACTGTGTGACAGGAATCTGCCTTGGTGTCATCAGTGAACTTCAA
PGSP0003N08_T7.AB1	CAGAAGCATGAGAAATGTTGTGGCCGGGGTCATTTCAGTTTGGTGGCAGATTTGTGCCAA
PGSP0003N19_T7.AB1-ENSDARG00000014196-REVCOMP	CATTCATCTTTTCTCCCAGTGTTGACAGGACAATACGCAACTCAGCACCCATCACTGTGC
PGSP0003N21_T7.AB1-ENSDARG00000007403	GGGCTAACAACTCATCTGTCATCAACCAATTACAGCTATCTGCAGCCACACAGCAAAGGA
PGSP0003O04_T7.AB1	TGTATTTTTCTGTGTCATGAGGCATCCAGCAGCTTATTCTTCTACCTTTCAGAGCAGAGT
PGSP0003O11_T7.AB1	ACGGATGTGGTTGAGTTCGCTCCGGGCTGCACATTTAGGAGATGGCTGTTTTGACGTACG
PGSP0003O22_T7.AB1	AGTTGCAGCAGCTCTGATCAACCCTCCATCTGAACTCGGAACTTCGTTGTGCAAATTCGG
PGSP0003O24_T7.AB1	GGTGAGTGGACACTTGTGTGGAAGCCAGTGTCTTCTGTTTTTTGGAACTGCAGCAGGGCT
PGSP0003P03_T7.AB1	TGGAGCGTCCGTCATCAGAAGCTTTATCGTGAGATCTGCTCGTAAATGTCTGGAGATATC
PGSP0003P07_T7.AB1-ENSDARG00000036524	GCAGAGGCACCAAGGTTAATCGAGGAGTCTGCAATTGATGAGGTGGTGGTGACCAACACT
PGSP0003P18_T7.AB1	TGCTTTGACTGTCGTGTTAGAACAAGGCGAAACGGGAACTCCTGTGTCCACGTTGGTCTC
PGSP0004A04_T7.AB1	CGCATCTCTGATTTACAGCACTGTGCTAAAGTCTTCAGGGGAAACCACCAGTTGTGTTGT
PGSP0004A07_T7.AB1	AGGAAGGAAATGAGTTTAGTGTCGTCATGGTGACAGAGCGTGACATCACTAAGAATCCCT
PGSP0004A09_T7.AB1	TGGCTGAACTGACCTCTGAATTGGCCATACTGATCGTACTGGCTAGAGGAGAAGTTGATC
PGSP0004A14_T7.AB1-ENSDARG00000037428	ACCCATGAGTTGCCACGTCAGCAGCTTTTGTCACTTTGAGCTCATACATACA
PGSP0004A16_T7.AB1	AGAACCTGCGACGTGAACACTGGTCTGTTAAGGATGGGGAAGTGTCCGTGTACTTGTGTA
PGSP0004A23_T7.AB1	ATTTTATACATAATAGCACCTCTCTCACTCAGTCGCCACCTCGACTTCTGGACTGGTGAA
PGSP0004B02_T7.AB1	TGGGCCCCAACAGCAGTTTGCAGGGAACATCCAATCAAACAGGGTTGCCCTCAACCCTTT
PGSP0004B05_T7.AB1	ACTCTGGCAGGATGTGAAGCGGAGCACACTTGGAAGTGGACGATTTTCGCCAAGTACATA
PGSP0004B07_T7.AB1-ENSDARG00000038560-REVCOMP	GACATTACAGAAGAGCGGGACGTAAATCCTCAGATGCTCTGGCAGCGTGTTGAGGCTACA
PGSP0004B09_T7.AB1	AACTGCAGTTCCACTACTATAGCTGAGAGAAGAGACGCTGATCCTCTCTTTACACGCTCT
PGSP0004B16_T7.AB1	CCACATTCTTCTTCGTCTGCTTAATTCTTGGCAGCGATGCCAGTTCCCATGTCATTTCTG
PGSP0004B17_T7.AB1-ENSDARG00000010481-REVCOMP	TCCATGCCGACTTTGCGGAGACTGCCAGCGACAGAGTTGATGTCCTTTTCATTAATCCAT
PGSP0004B18_T7.AB1	AGCTGCAGAGGAGTGGTGCTCTGAGGGAGGACCAGCAAGAAGACAAAGTAGGA
PGSP0004C09_T7.AB1	CCAAACTCTCGTTCTCACAGACGTGACACAGCATTCCTGCAAAGCATTCCTGT
PGSP0004C11_T7.AB1	TCCCGTCAGCCAGACGGGATGACGCAGTCGTCAGGGGCATCTATTTGTTTTGCTTATAAG
PGSP0004C14_T7.AB1-ENSDARG00000023298	GTTGTGCCAGCCAAAAGGAGGAAAGGCCAGACTGACAGAGGGTTGCTCTTTCAGGAGAAA
PGSP0004C16_T7.AB1	TCTGTTAGTCAGAGGTGTCCCTCTAGCTTTTAAGAGCATGGACTGAGGGGTTTAGTGCTC
PGSP0004C23_T7.AB1	AAGTGTGGTGTGGTCATGATGTATGGATGGGGGAAGTGCAATCAAGGGGGCGGTTTGATT
PGSP0004D01_T7.AB1	AGGGACCATCCTAGAACCCCGTTGTCAAGCCCAAAGTTGGTCACATCACTGCTATAAGTG
PGSP0004D08_T7.AB1	TTGGGGGGCAGTTTTGGTTTTGCTGGTACTCCCGGCATGGCCTTTGAGAATACTCCAAT
PGSP0004D12_T7.AB1	CTGTGGAGCATTGATGCCGCTGTTTGTTGAAGAGGCATGCAATACAGAGA
PGSP0004D20_T7.AB1	CATCACAATTCTTTACCATGGCCTCAGAGTGTGCAGTAAGGCTTTTGTTAGATGTGGTCA
PGSP0004D23_T7.AB1	CAGAGAGAGATTATCTTATCGAGCTTTGTGTATGTCGTGCCATATCCAGCCCTTAACTCC
PGSP0004E02_T7.AB1-ENSDARG00000037017	CCTATGTAAGGACCATGAGGCACCAAAATCTGGCCCGTTAATCGTCATCATCAAGGGATC
PGSP0004E04_T7.AB1	ATGTCAGAGCGACACGCCTTCAGGCTCGGCTCGTTGTGCTTTTCTTCATCAGTTTGACTC
PGSP0004E10_T7.AB1	GAAGTATTATTAGCAGACGACCAGACCCATCGTACACCGTCGACATCAACATCGTCCCAA
PGSP0004E11_T7.AB1	TATTCTTACTACCTAGGTTCCCTCGTGTCTGCTCTAAGCCTGGACATGAAGCAGGAAGTG
PGSP0004E14_T7.AB1-ENSDARG00000029451	AAGTCAAGTCCCTTGTAACATTGGAGGACGGTAAGATGGTGCACATACAGAAGTGGGGCA
PGSP0004E16_T7.AB1	GGAGCGTCACTTCCAACCTCCGCTTAATAGAAGCCTTAACTTCCGACGAGTCGTTGCT
PGSP0004E17_T7.AB1	TTAAGCCCTGCTTGCTGATCTGAGGAATGTTTCCACACAGCCAACCAGGGTGAAGTACCT
PGSP0004E19_T7.AB1	AAAAAATCTGGTGTACTGAGTTACACTTCTCTCCTGCAGGGAGCGCTGTCACACCAGCA
PGSP0004E21_T7.AB1-ENSDARG00000034843-REVCOMP	ACTCTGGGAATCTAAGGTCATAGCAGATACCCAAACCAATCTTGCCGATGGGAGTTTGGA
PGSP0004E24_T7.AB1-ENSDARG00000044975	AGGCTATTTGAGGCTGTGTCCGCTCCGTCGTCTCGGGTTTATCGCTACTATTACTGGAAA
PGSP0004F02_T7.AB1	ATGTCCTGTTGTGTCCTGCTGCTGTTAGGAGCGGGCGTGTGTTTACAAGACAGCAATATG
PGSP0004F03_T7.AB1	TCCTGATCCCCATTCCCCCACATAAAGAGTGTGTTACAGAAATTGATCCACAGCGAAACA
PGSP0004F08_T7.AB1	TCTGCACATCATCTATGTCCAGCCCCGGAGAAATTTGTCCTATGACAAAAGTGTAGTGAC
PGSP0004F09_T7.AB1-ENSDARG00000008126-REVCOMP	CTTTCACCGCCTCGTCTTTACCGAGCAGGTAAGCCTTCACCGTGACCGACATGACGACGA
PGSP0004F15_T7.AB1	GTCGTGATAGGGAAAGGAGGGCTCTATGGACAGACGTTCCGCATTAAACCCCCAATGTGC
PGSP0004G10_T7.AB1-ENSDARG00000020084	CAGAGAGGCAGCTCGGCCGAGGTCAGAATCTTTGACCCGAAAATCCAGAGACACTCGATC
PGSP0004G12_T7.AB1-ENSDARG00000041900	GAGGACGCCAATGAAATCCAGGAGGCCATGAGCAGAAGCTATGGCCCACCTGAAATTGAT
PGSP0004G18_T7.AB1	AGAAATCCCGACTTCGGAGTACAACTGGAACGCAGCCTAACCTCCGACACTGCTAGATGT
PGSP0004G21_T7.AB1	ATGGTCGACAACATTTAAAATCTACTTCGAGTGAAGCTGTGGAAGCGGCTCGTGTCCCTC
PGSP0004H04_T7.AB1-ENSDARG00000013222-REVCOMP	CAAAGAGACCAAAGATGAGGCCGAACAGCCCGAGCTGGATATTGCGGATCCACACGCTCT
PGSP0004H05_T7.AB1	CTCTTGCTGAGGAGGTGGGAACTAGCTGGGTTCATAGTTCACACACTGAGTATTTCCTTA
PGSP0004H10_T7.AB1	CATTCTCCCTCTTCCCCACCTGTAAATGCTATGCCATCAAAGAACGGCTTCACTCCGCAT
PGSP0004H15_T7.AB1-ENSDARG00000035448	CAAGGAACGCCGAGGGGAAGGTTAAGAAAGCCCTCCCTGATGCTCCAATA
PGSP0004H18_T7.AB1	GCATCCCATATCATTTGTAATTGCCCCTCCCTATGTTATTTCTATGGGCATTAACCCTGA
PGSP0004H19_T7.AB1	ACAGTTATCATCTTTTTCTTCAGGGTCAGGTCTGTCAGGTTTGTTCCAACCGTGGGAAGA
PGSP0004H20_T7.AB1	GTGGGATCTCAATTATGGCTAAAACAAAAGCAGGCCGCTCGCTTGGGCACGGTGCAATAC
PGSP0004H21_T7.AB1-ENSDARG00000020956-REVCOMP	CCCGAGCCACGTCCTTAGGGTCTGTACGTGCCAACCAACAGTTTTCATATTTAGGAAGCT
PGSP0004H22_T7.AB1	TGTATGTATCACACACCCAACAGTGATTTCTGTAACTGGTCAGTTGCCATCTGTGAACTT
PGSP0004I05_T7.AB1	CTTACACTGTATCTGAACCGCTCGAGGTTCACTGCTTCTCTCTGCATTCTCCAATGTGTC
PGSP0004I08_T7.AB1-ENSDARG00000017689-REVCOMP	TCAGCAGCCATTCCTTTCATGCCATAGCGCTGAGCATCTTTGGACAGTCTGTTGGCAAAT
PGSP0004I09_T7.AB1-ENSDARG00000008165	GAACACAGTGGATCCGTGTTCGTCAGCGATGGTCCTTCAGTATCTGACGGAGGAGACATA
PGSP0004I11_T7.AB1	TCAGACATGGCTGTGGTGTAAATTACTCAACGGCACGTGCAGGACAAAGTCATAGCACAC
PGSP0004I13_T7.AB1-ENSDARG00000021405	GTGCACAGCAAAACGACAGACCAAGCTTGAAGCCACGCCCACTTAAACCCATCACCCCTC
PGSP0004I15_T7.AB1	TTGTTGCATCTTGCACCTACTCTTGCTGTGTTAGTCGGTAGTTCGCTCAGATATGTGGAG
PGSP0004I17_T7.AB1	AGAGCCAGCAGGTTCGGCAGGGGAGAGTGGAGTCTTTGTGTGTTTAGTCAGATA
PGSP0004I23_T7.AB1	AAATCACATTCAAAGTGAGTCATTGTCTTTACCTCCGTCTGTCCAGGTGAGCGCGTCAGT
PGSP0004J05_T7.AB1-ENSDARG00000011848	AGCTCGCCGAGTGACGAGTGTCATCGCCGGAAGCAAAACAAATCACAGCGAGTCAACTGC
PGSP0004J06_T7.AB1-ENSDARG00000008877-REVCOMP	CCCTTGGGTGCAGCGGTGTAGCAGTACACGTCGTAGGTTTTATTTTTGTCCATCTGGCCA
PGSP0004J12_T7.AB1	GGGGTTACCCCGGGCCCAGGGGTTAAAAACCGTGTTTCAATTTCCCCCCAC
PGSP0004J21_T7.AB1-ENSDARG00000033856	CCGGCTTCAAGAAGGAGAAGATTAGCACCACCAACATGGACATTGCACCACCCAGTGAAT
PGSP0004J22_T7.AB1-ENSDARG00000019845	AAGTTACCCATCTGTGACAAATGTGGATCTGGGATTGTGGGGATTGTGGTGAAGCTGAGG
PGSP0004K05_T7.AB1	ACCTCAGGCCCCCTGGATCACAGAGGTTTTCTGCCCGACATGTTTGTTAACACACAGATT
PGSP0004K07_T7.AB1	AAGGAGCCTGAGGTTAAAGGGTCGGCGAAGAAAAAGCAGAAGACTGGAGCCACAGGGAGC
PGSP0004K08_T7.AB1	TAAAGTGTCAAGTATTTGGTGTGACCTACCCTTCACACTTGAACAGTAGCATGACCCTGG
PGSP0004K10_T7.AB1	TCCAAAAGTCCACTCCACTCCGCTCCGTCTTTCCTTTTTCACCACCGCTCTTTCTTTCCA
PGSP0004K12_T7.AB1-ENSDARG00000037539	GATGAGGACGGCAGCGGCACGGTAGATTTTGACGAGTTCTTGGTCATGATGGTCCGCTGC
PGSP0004K14_T7.AB1	TGGGGGCCCCAGGTGTGCGTGTGGTTTTTGGGGATTTCCTCCCAGACATCAATTTTTCAG
PGSP0004K15_T7.AB1	GATAATAGAGCACACGGCGCCACACAGTGACCGTTCATGTCCGTATGCTTTACCTCAGCA
PGSP0004K23_T7.AB1	GAGGTACACAGGAGCTCAACATTGCTTAGGTCTGATGAATGTATAGTTAGGAGTGCAGCT
PGSP0004K24_T7.AB1	TTTTAGATCCCCGATTATCCCGTTTTTCCCAGATGGCGGGCCCCAATCTT
PGSP0004L01_T7.AB1-ENSDARG00000016081-REVCOMP	GCACAGCCGTCGACATGGCGGACACTTTTCCTGGTCAGAGACAACGTGAGAGGAAAGCCC
PGSP0004L03_T7.AB1-ENSDARG00000033144	AGGTGACCAATCCTAAAGGAGAGGAGAAGCCGTCCATGTACTGACCATTAAGAGACGCAG
PGSP0004L08_T7.AB1	GGGGTCCCCCAAAAATAGCAAAAGGCGCTTTGGTTTTGACCCAAGTAGATCCCCTTTCCC
PGSP0004L09_T7.AB1	GGGGTTGCAGCGCAAGCAGTTTGGATAAAATTCAACACCGTGTCAGCTCGTTGTAAGC
PGSP0004L10_T7.AB1	AGTCTTAATTCTCAGCCGCTACAGAGTGGTACATGAGAACGAATGGCCCACA
PGSP0004L11_T7.AB1	AGGGACAGGGGGGTGGTCGTCTGCCTCTTTGAGGTACAAAACACTATAGGCTCTACAAAG
PGSP0004L13_T7.AB1	GGGTTTTCTGATGACCCTGAATAACACAGGGCACAGAAGCATGCAGAGCATGTTCAGCAT
PGSP0004L14_T7.AB1-ENSDARG00000036427-REVCOMP	GCTTGAAGCATCGTCCATTGAGGAGTGTTGGCAGCATCAGTGAAGTCTGAGAACTTGAAG
PGSP0004L17_T7.AB1	AGCCAGTGCACGAGCAGATGTTGTCGCCACTTATCACAGCTTCATGGGTGGAAACGATAT
PGSP0004L18_T7.AB1	TGTTTGTAGTTTAGGTCCAGCCATGGCTCTCGCTTGTACTCTATTGTAATACACAGCAAA
PGSP0004L20_T7.AB1	GTCCCATCAGGTTGCACCGTAAGAATAGCAGCTGGTTAGTCATGTTGCAACTCGAGC
PGSP0004M07_T7.AB1	CCTCTTTCATAACGCTGCTAGATAATCTGCTCATCTGTGACAAGAGACCAATATGCTGTA
PGSP0004M10_T7.AB1	CATTCAAGTTACAACTGCCACCGCAGACTTCACTGTTGACGAGGCCCAGCACCATGAGGG
PGSP0004M12_T7.AB1-ENSDARG00000036879	TCAGTGAGAGCCATGGCGCGTCGAGCCGCTCAGAGACTCGTTAATATTCGGGAAGTGAGA
PGSP0004M14_T7.AB1	TTCACAGAGCGACCTGTGTCAGTGAGTCCGTAAGAAGAGGGCGCTTCATATTTACAGTTT
PGSP0004M17_T7.AB1	TTGTGCTGTTAAGTCATGGCTTCTCAGCGGTGTCCATCTGAACCACCACACTTTTTCACA
PGSP0004M18_T7.AB1	CTCACCACTCCTTCGGTCGACTCTGCTCAGTGAAAGAAATCTGTGCCTTTTTATGCTGTA
PGSP0004M24_T7.AB1	AAGATACATAATCTGCCTTCCAGACCTCAGAGATGAGACACAGTATGAGTCGCCTTGAAC
PGSP0004N01_T7.AB1	CTGCGGGCTTAGGTCTGTTAATCACCGCGTTACATACGGCATCCAGTTCCTGTATTTTGG
PGSP0004N10_T7.AB1	TTTGACTGCAGCTGGACAGAAGACAACCTCTTGTACGTGTACCTGTACTTTGGCCGCATG
PGSP0004N11_T7.AB1-ENSDARG00000013078	TAAGGGACAATCTCACTCTGTGGACATCAGAAAACCAGGGAGATGAGGCCGAAACCGGCG
PGSP0004N12_T7.AB1	GCCCAACAACTGGCCGACAGCTGGTTTGGCAAAAATGTTGGAAAAGGAGAGAGCAGGGTG
PGSP0004N19_T7.AB1	GAGCTGCAGCTCAGAGACACAAACAAGTTTTCGCTCTTCCGCCCTTTGAGTCATTGTACT
PGSP0004O03_T7.AB1-ENSDARG00000036427-REVCOMP	CCACCTCCTTCATGTCGATCTCCGTGTCCTTACTCATGGTTTAATCTGATGTCTGTTATT
PGSP0004O05_T7.AB1	AACACGGTCAACTTTTGTATGCCAGTTTTAGTCAGAAGCCTGCAAACAGCCCAGCTCTTC
PGSP0004O12_T7.AB1	CTCACATTGCCTCTGACAACTGTCCTTTACTTTGCAGTCAGTACCTCGTACAGCCACATT
PGSP0004O18_T7.AB1	GCAGGTCAGCCATGCACAAGAATTCACAGTAGAGAAAGAGCATCTTAATGAGGTGTGTGC
PGSP0004O19_T7.AB1	GGGCAAAAGGAAACCTTTGGGGGATTGCCCGGCCCCTGTTTTTGTTCCTTCCCTGGGGG
PGSP0004O23_T7.AB1	AGGAGACTTGGTATCTTCATTCTCTGATACAGTAGAGTGGGTTGTGGGTCGTATGTACAT
PGSP0004P03_T7.AB1	ACTGTATCTCAAAAGGATTGTCTGCTGGAATCAGTCGTCTCGGCAGGTGTTTGCTGCATA
PGSP0004P06_T7.AB1-ENSDARG00000035560	ACCCTGAGGAGAGGCGCGAGGCCTTACAGATGGCGGATAACTTCATCGAACAAATGAAGT
PGSP0004P09_T7.AB1-ENSDARG00000039828-REVCOMP	AGTCCATTAACCCAACAACAATGGTGTACTCGTCGCCTGAAGACACTGCTGTAGCTCTGC
PGSP0004P14_T7.AB1	GCACACACGGCGAGGAAGAGGATAGTGTGAAGAAGGGGGAAGACGACGACGAGGAGGAAG
PGSP0004P19_T7.AB1-ENSDARG00000021564-REVCOMP	GTGTGTGAAAGGGCTGATGTGGTTTGGGCTGACAGACAGGTGAGAGTTCTCCCCTTTACG
PGSP0005A04_T7.AB1	TCACGCACATCGACACTGCGTGGTCGAGTGTCACGCGTACAATTTACAGTGTATATGAAT
PGSP0005A08_T7.AB1	ACTGATGCTCTGTTGTTGTTGTGCTGGTGTTACAACAATACCGCTTCCGTGCTTAATCAT
PGSP0005A09_T7.AB1-ENSDARG00000044092	CCACAAGAAGGAGATTGAACGTCTGCAGCGCGACATCGACCGGCACAAGGGAAAGATCAG
PGSP0005A22_T7.AB1-ENSDARG00000025400	GAGTGCAAAGGGTACTAGGTGGAGCCTGTAGTTCGTCGTTTGAGTGGGAGCATG
PGSP0005B11_T7.AB1-ENSDARG00000017868-REVCOMP	AGTCTAGCTCTGCCGGACATCCTGTAAAAGTTTGTTGATTTCTGCCACTAGCTCACTGGC
PGSP0005B14_T7.AB1	GTGTTTGAAGCCAGACAGAGTCGCAGAGACAAACAAGCCCAAGAAGGGCTGGGGGATTCA
PGSP0005B15_T7.AB1	CAGTGCTGTCAGTCATTCCTCATTCACACGGTCTTATTCAAAGACCAAACCTGATCCTCG
PGSP0005B18_T7.AB1-ENSDARG00000003940	TGGAAGTAGCCCAGTCACCACCCAAACCTGCTGTTCAATGTAAGTCAGGACAGACTAATA
PGSP0005B19_T7.AB1-ENSDARG00000021794	CAAGCCAGTGACCCTCTTAGAGAAGGGAATCACTACGCATAGTGGAGGGAGCTCTTCAAA
PGSP0005B22_T7.AB1	GGTCAACATCTACTCTCAGGAGGCGTGTCTAAATTCAGCCAATCCAAAGCCTGTGAAGGC
PGSP0005B23_T7.AB1-ENSDARG00000004653	GGCTGCTGAGGTCTGGGACGACACTTCGACTGAGAACAATTCTGGACAACATCACAACAT
PGSP0005B24_T7.AB1	GAAAAGTGGACTGAAGACTACAAAATTGTGGCAACAAGAGGCGAGTGTGGGCCCAGTCCT
PGSP0005C03_T7.AB1-ENSDARG00000032138-REVCOMP	TAATTGACAGGAAAGAACCCGGTCGATCCGCGACAAGTGCCTCTGCACCACTCACTGTCC
PGSP0005C10_T7.AB1	CAGAAACAGGGACATCTTCAAAATGTGGCCGCATACTTGTGTGATGCGAGCGCTCGGCCG
PGSP0005C15_T7.AB1	TTCTGATTGTGTGACCTGTAAACCTGGGGACTTCTCACTGTACTGCACAACAGCTGGTTT
PGSP0005C16_T7.AB1	CAGCGGCCCAGTACCAGCCCTGGTGTGAGGAATGAGAATTCAGATGAGTGATTTTGCTTC
PGSP0005C19_T7.AB1-ENSDARG00000014017-REVCOMP	TTCCCACACAGTTTTATACAGCTGCTTCAGATCGTCAGGAATCTCTGCAATATCCTGGAT
PGSP0005C23_T7.AB1	TGTAAAGTAACGGACCCTATCACTACCAGTGGCCTATGTTCCTCCTGCTGTACACATTTA
PGSP0005D02_T7.AB1	CTCTGTTTCCCTGTTGCTACCCCAACAGAAGCTCATTCCATGCGTTTGATATGGACTT
PGSP0005D03_T7.AB1	GGAGAGCTTTTCCCTCATCTCACTCGACCGTCATGTGAAGTTCTGAAGAGAAGACGCGAA
PGSP0005D04_T7.AB1-ENSDARG00000045928	TGACCCGCGACAACGGCAAGACCTGCATCAAAGTGCTGAAGCAGAAGGAAGTGGAGGAGC
PGSP0005D06_T7.AB1-ENSDARG00000006545	CATGTGAATGTGGACACCTTCAGCTGGGATCTGCCTATCAAAGTCCTACCAACGAACCCG
PGSP0005D13_T7.AB1	GTGCACATTCCCACATGTATGATGAAAGTGTGATCACCGTGTTTTCTCGGTGGCTCTCCT
PGSP0005D14_T7.AB1	CCTGGTGGAGTACGAAGGCAGCGTAGCCGGTTTGATTTCCTCCTTCACTGAACGCTTCCA
PGSP0005D15_T7.AB1	CCTCCATTCCTTCAACAAGGAGCTGCTGCCTTGGATATGTAAGTGTGTTTGTTAGAGACT
PGSP0005D19_T7.AB1	TAGCTTGGGGGAGCAGCCTACAGAGATGTCGGAGAGGAAGACACTTCTCATCAGTTAAGA
PGSP0005D20_T7.AB1	AACTGTTTGTAGCTGTGGTGTGATGGAGACTGAAACTGTCTGTTGACATCACACCCATCC
PGSP0005D21_T7.AB1	CAGCCGCGAGTGACCCCCTTTGTAAAAGATGAGGCAGAAGTGAGGGTTACAGGGTTTGAT
PGSP0005D24_T7.AB1-ENSDARG00000038475	AACGAGTATCTGAACGAGCAAGTCTTCCTGAGAGGCATCAGCATATACGAGAGGCTCATC
PGSP0005E01_T7.AB1	CAGATCGAGGGGGGAACGGGGGGTAGGAGTTGAAATCTGGATGGTGGTGG
PGSP0005E03_T7.AB1-ENSDARG00000035438	ATCAGGATAGTAGTGGTCGTATGGTGAGGATGAAGAGGAGCCTGCAGGCAACTG
PGSP0005E04_T7.AB1	TTGTACCACGTGAGGTAACATGCTAACCCAAGTAAGGTGATTTGTGAGCGTCGGCCCTGA
PGSP0005E05_T7.AB1-ENSDARG00000029069	GCGGCATCACCAAACAATGCCGCTATTTTGTCAATTCTCTTCCTAAGAGCTCCCCGTCTC
PGSP0005E06_T7.AB1	GGTGTCAAGCACATAATTAACCCGCTCATCATGTGGCTCTGTTGTCAGTACATTTCCAGC
PGSP0005E14_T7.AB1-ENSDARG00000044575	AACGACTTCAAGGAGAAGGTGCCGGTGAAGGTGCAGGAGCAAGATGCAGAGAAGCTACGG
PGSP0005E17_T7.AB1	AGTGCTGTGTTCAGGGTGGGTGTGGGGGGGAGCACACAAAAACACTCAAA
PGSP0005E20_T7.AB1-ENSDARG00000001915	ACAGGGGGGCCTTTTTCCAAAGAAGGCCAAGGGGTTTAAGGAGGGCAGCCTTG
PGSP0005F04_T7.AB1	GATCTACTGTCAGACTGTCACTGGGTTGACGTACTGTACTAGTAGACATCAGTTTGTTTG
PGSP0005F09_T7.AB1-ENSDARG00000002190	TCTGGATGAAATTGGCATTGAGGTCTCAGGAAAGATGGTGAGGGCTCCAGCTGCAGGAAA
PGSP0005F12_T7.AB1	AAACCACATTCAGCTTTCTGTTTCTGTGGATGAGGTGTGGATGCTGTATTAAGGCTGTCC
PGSP0005F17_T7.AB1	ACCACTATAGCTGTAATCATGTGCCTCTTGTTTGGCAAAGAAAGCCTGTGTACAGGTTGC
PGSP0005F20_T7.AB1	TACTGTGCATGTTGAGTTGCAGATGCTTCCCTCAGGACAGAGGTGTATCTATTGACCTTT
PGSP0005F22_T7.AB1	CCTCTTCATCAATATATGCTAGCATATGCATGTGTCTCTGCGTAACCTCCTCTTGAGACA
PGSP0005F24_T7.AB1	GGTCTGGTTCTGACTCACTGTAACAAGCAGGTGAGGGAATAATGAGGGTAAAGAGACATG
PGSP0005G01_T7.AB1	AGCTGTCTGAGGCCCTCTGGTTTGTGCACCACAGACAAAAAGTCACCTAGAACTTCACCA
PGSP0005G02_T7.AB1	TGCCTGTGTGTAAATCTTTCAAGAAAGTGTGTAGGAAATCCACCGCTCTTCTCTAGGTGT
PGSP0005G03_T7.AB1	CAGGAGACAATGACATAGCCAGCCAAAGGATGCCCCTACTATAAATGCATCTCGGCATCT
PGSP0005G15_T7.AB1-ENSDARG00000038393	GTCCTTTCAAACAGCCTGTGACCTGGCTCACATCAATAAAACCTGTCACTCTCTCACCGT
PGSP0005G24_T7.AB1-ENSDARG00000021113	ACACACACACACACACCAGAATATGTACACACACGATCTCCCCTCGTCTC
PGSP0005H08_T7.AB1	CCTACTACCAACACTGAGGGTTCAAGCCACAACCCGCCAAACCCCTGTGTTTATCGTGAG
PGSP0005H10_T7.AB1	ATACCTATTCACTGTTCAGAAGAGCACTTGTCCAGCTGCTGTGCATCAGTGATTAAA
PGSP0005H13_T7.AB1-ENSDARG00000042084-REVCOMP	TTGGTGTACTTGGGTGGACCCTCATATACAACCTCTGTTTTGGCTTCTTTGGGCTTGTCT
PGSP0005H14_T7.AB1	ACTCCTCCCTTACTCCTTCCCTCTTACATTTACCCACCTTCACCTTTGTCCTCACCAATG
PGSP0005H19_T7.AB1	TTTTTGGGCGGTTCCCTCCCTAAGGTTCCGGTGGTTTTGGGGGGAGGTTGGGGTTTGGGC
PGSP0005I05_T7.AB1	GGATTTGAGGGATCAAAGTTTGAAGGGGGTGCTGTTGAGGAGCAGCGACAGGCTGGTTCT
PGSP0005I08_T7.AB1-ENSDARG00000008256	GACAACTTTAATCTGCTGGCCGACTGTCTGACCATCGTCATCGCCGCCAAAATG
PGSP0005I10_T7.AB1	AGACGTAACCCAGACGGAGGAGTGTTGTGTTGTGTGCTGGCGACAGATGTAGCGTTTATG
PGSP0005I15_T7.AB1	CATGACAATTTGGAGGTCCCACATTAGCACTGAATCATCACCTCTGTAACTGGATGTCCT
PGSP0005I17_T7.AB1	CTCATCCAGCATCAGCATCGCTCCTGTGAACTTTTGTGAAGATGTGACAGCAGCTTTGTC
PGSP0005I19_T7.AB1	AAGGTATTTCCCAATAAAACCCCGGGGGTATGTTTTGGGGGTTCACCATGTAGGAACCCC
PGSP0005I20_T7.AB1	ACATCAAAGTGGGCAGCGCAAACACTGGTGCTCTGAGTAAATCCCCTGCCAAGTTTTAAG
PGSP0005I21_T7.AB1	TTAAATGTATCCTCTCCCATCCATGTCACTATTGGGGACAGCACTACTCTCACTGTCAAT
PGSP0005I22_T7.AB1	GTGTGAGCTTTATTCCATGTGGACGCACGTGGAAAGCCTTGTGAATGTGCCTCTTGTGCA
PGSP0005J04_T7.AB1-ENSDARG00000002165	AAGATTAAGAAGCCCAGAGGAGACGGGAAAGCACTCATCTACTGAGGCTGATATCAGCTC
PGSP0005J20_T7.AB1-ENSDARG00000038642-REVCOMP	GCTGGAAGTCGCTAACGATGATCCCCAGCTGTCGAATATTCTCGATGAATTTCTCCAGGT
PGSP0005J22_T7.AB1	CTGTGATTCCAGCCACGTGCTAAAGAATGTAGCAATCCCTTGTGCCCCAGTATTATTGTG
PGSP0005K02_T7.AB1	TGTTTTTCAAAGGTAAACGCCAAGATGTCCCTGTGCTGGTCCCCCTTGTAC
PGSP0005K04_T7.AB1	TATGCAGGCGTGCGTACGCGTATGTGGCCCTTTCATAGCTATAACCACTACTGTTTAACT
PGSP0005K12_T7.AB1	TTGTTTTCTTCCGCTCAGATGTTCGTCAGGACTGACGGCTACAGAAACCACACAGGGAGA
PGSP0005K13_T7.AB1	ATGAGGATGAAGATGTACTCCACACATCCTCTCAAACTGAGAATAAGCTCATCACAGGTG
PGSP0005K22_T7.AB1	CCATGCTCCTCAAACATATAGGGACCCCTCTGATTATCAGCACTTCTGACGCTAAATG
PGSP0005K23_T7.AB1	TTTAGAGCCATGTGTATAGATGCCTCCTGAGTTTTGCTTTCGGTGTGATGCTGCTTGGCG
PGSP0005L01_T7.AB1-ENSDARG00000046119-REVCOMP	CAGCCCTTGGCACCACTCTCCATGATGAACCTCAGAACACCATAACAAGCCCTACGAACA
PGSP0005L03_T7.AB1	GGTGTGCCATTATTGCATATATACAGTATGCTTATCCTGCCCAAGTGCAAGGAACCTAAA
PGSP0005L07_T7.AB1-ENSDARG00000030114-REVCOMP	TCAGACTGGGCCGGCAACTTTCTTAGTTTCTTTTCTGGAACGCTCGTGTCAGTGCTGAGG
PGSP0005L17_T7.AB1	AGCGGTGTCCTTGTCTTCCTCCTTCTCAGAGGATGTGATGAAGGTGATGAAGGTCTTTTG
PGSP0005L21_T7.AB1	TATGTCAGAGTGTAATTCATCGCGGTGCTATTATGACACTCCCTGCAGAGTACTTGCCTT
PGSP0005M04_T7.AB1	ATTTGGGCTTAGACAGTTTTAAGCTGTAACTTCCGGCTGTGGTGCATCCTTCCAGCTGTT
PGSP0005M12_T7.AB1	TCACCTGCTTCTCATTTCAGACACGTGTGACAATCATGTTGTGAGTAGACACCGCTGTGT
PGSP0005M14_T7.AB1-ENSDARG00000029798	TGTCATTGAGCCGCATCCTGTACTCGAGTATGTTGTGATCACATAAGCACTGCTTTCACC
PGSP0005M24_T7.AB1	TAACACTGACTGTGCTTGAAGACAAGACATCCCTGGTGCTTGTGTCATGGTGATGATGGC
PGSP0005N03_T7.AB1	TTTCTGCAGCTGTAATCTTCTCAGACGTGGAGTCACAGTTACGCAAAGATGTCTTTGCTC
PGSP0005N04_T7.AB1	TTATTGTCTTCTCTACAGCCTGCATTGTTTCACTGAGGCACCGAGCACATACAGTAACTC
PGSP0005N06_T7.AB1	TCCGGGAATTTCCAGCCTTCACACCAGACTCTTCCACTGAAAGAGGAAGAGGAAGAGCAG
PGSP0005N08_T7.AB1	GAATGCACTATTTATATGAGTGGGAACCACAGGGCAAAGAAGCTGCTCTCCGTGGACACG
PGSP0005N09_T7.AB1	CAGGAGGTGGCGCCGTGCATAAAGAGGCTGTTCAGACGTGTGGAGAGAAGTTTAT
PGSP0005N10_T7.AB1	TGCTGCTTTGTGTGACACTGCCTGTTGATTTCAGCGGCTCCGTTGAGAGAAGACAAACAT
PGSP0005N14_T7.AB1	TCAGAACACTGACCACTGTTGGTGCTCAGTTATCGAGGAGACTCCCAGAATGCACCACAC
PGSP0005N15_T7.AB1	AGCCACTATTCCGCTGTGCAACCCATTTATCTGTATTGTTAGAGCTAAATGGATCCAGTA
PGSP0005N17_T7.AB1-ENSDARG00000032804-REVCOMP	TATGTCACACATGAACTCTGGTGACTTGTCCACGTGGTGGGAGAGAAGGAGATAAACGTG
PGSP0005N18_T7.AB1	CCTTCCTGAAGGTGAGGACGGTCTGTTCCACGAACACCGTGAGGAAGAAGCCGAGCATCA
PGSP0005O03_T7.AB1	GGGGCTTGCCCGGGGTTTGGGTCCTTGTTGTCCAGTTTCCGGGTTCAATTTTT
PGSP0005O04_T7.AB1	CAAAAGTGAACATTCCATCACGGTTTCTTGCGGTCTGGCTCAGAGGTCCTTACTCCGCCT
PGSP0005O08_T7.AB1-ENSDARG00000020380	GCCCGGGGGGTTTTCAGACGGGGCTTTTTGCCTTACATCCGCAAGTACAACCGTTTTGGG
PGSP0005O11_T7.AB1	GGGGAAGGGGAACTTCCCCACCCCAACCCTAAAATATATTACTTAACTGCTCCAGGAAGG
PGSP0005O13_T7.AB1	AAGAGTCAGATGAAGAGTCTGAAGTTTCCCTGACACTGACAGGTGCTGGTTTCCATCAGC
PGSP0005O15_T7.AB1	CACTCTCTGACTTATTCATGTACTTTCTGCTGTGTAATGAGTCTCTCATGAGTTCTAGTG
PGSP0005O19_T7.AB1	TCATTAAAGAGCATAATGAGCAGAGACTGTGACTCCTACACTCTTCTGTGTCAGTGGAGC
PGSP0005O20_T7.AB1	CTCCTAAGATGCCATCTTTTGTATCCTGAGTCATACTCACAGTGCCAACTCAAATGTTGT
PGSP0005P02_T7.AB1-ENSDARG00000031495	AGACACAGAACAAAGCAGGAAGGAAGAGGCAACACGAAGAGCCCGAGAGCTTCTTCACCT
PGSP0005P09_T7.AB1	ATATGCTTTGTCACCCATCTCTCCATTTTCTACCGCTTTATCCTCCATATGAGGGTCGAG
PGSP0005P11_T7.AB1	AGTGGGAAATGGACATCACAGCTGTTTGGCAGCAGATAGTGCGGCTGTTATTTCCTCATC
PGSP0005P13_T7.AB1	TGCATGTTTTAAGACGTCTCTTAAGCCGTCGCCTACACGGTTGTCCAATGCGAGGGAAGC
PGSP0005P16_T7.AB1	CAGTCAGAAGCGGTTCTTGTTTTGGGGGGATGGGATGTTAAATCTGAACACGCTGCTGGT
PGSP0005P20_T7.AB1	AGTCTGTTTCTATTGTGTCTCTCTTTTCTGTTGGAGATTCACAGCAGCCTTCTTCCACAC
PGSP0005P21_T7.AB1	GTGTTGTCCCCGTTGCCCTAGGTGTCATCCTGTGTGAGGTTTGTGAATTTCCTTTTAGTG
PGSP0006A02_T7.AB1	AGCAGGAACAGTTTGTCATGTGCTGGGGGCGCCATCGTTTCCCTTAAGAAA
PGSP0006A06_T7.AB1	AGAGGCAGTGGTCTGTCTTATAGTGTTTACTGTACATGTGGCTCTCTTTACCTCCCATTA
PGSP0006A10_T7.AB1	CCCTGGGCCCTTCAACCCAGGAGGCCTTTTCCCCTTATTTAAGGTCCCGGTTTTTA
PGSP0006A13_T7.AB1	GATGCGGTGTAGATGTTGTTGACATTGTAGATGAATAGTGAGTGAGTGTGCTCCGAGTTC
PGSP0006A17_T7.AB1	TGTTGATTTTGAGGACAGCCCATTGCTGGTTGGAGCCTCGTACAATGGCAGCTAAATTGT
PGSP0006A18_T7.AB1	TCATAAAATAAGTCACATGATCACAGCAGGTCACATGTCTTTGCCCGTGTGTGTCTCTGT
PGSP0006A20_T7.AB1	CTATAGATCGGTGAGGAATAGTGACAGGGATAAGATGACATGAACTCAGCCTTGCCCTCA
PGSP0006A22_T7.AB1-ENSDARG00000012256	GAGTCTGTTCTCCGCTCTGCTAGAAGGTCCAAAGCACCAGAAGGCCTTCGTTCTCTTTAT
PGSP0006B10_T7.AB1	AAAAACCCCTTCGGGGGAAAGGCCCTAATTGGTAATTTGGCCCCTTGGCCTTGGTTCCCC
PGSP0006B12_T7.AB1	CGGGTTCATCGCCCGTTCGGGGAAAACGACGGCGTAAAACATAGCAGAGCTGAGCTGATC
PGSP0006B14_T7.AB1-ENSDARG00000008433-REVCOMP	CACAGAGAGATCACAGCGTCCATCATTCCCGACATTTCCAGAGTTCTGTTGCCCACATCA
PGSP0006B16_T7.AB1	AGGTTTTTGGGCCAAATTCCTGCCCGTCCAATTGGACCAAAAAGGCTTCCGGCCCTGTCA
PGSP0006B22_T7.AB1-ENSDARG00000032761	CAAGCTGAAGATACATGAGTTCTGCTCCTGTATCCCCCTCCTCACTTGCACACATTATCT
PGSP0006C02_T7.AB1	ACTCACACCCATATGCCACGTGAGAAGCACTGATACATCTAGATCTTAAGTGAGGTCCAA
PGSP0006C03_T7.AB1	TGTGACATCAGCTGATCCTGAACTTTTTCCTCAGTTCAGTGTCGCTCTATCTGCCGCACG
PGSP0006C04_T7.AB1	CACCAGAAGAAATGAATACACTGACCGCACAGAAGCTAGCTGATGCTACCTAGCGTCGTA
PGSP0006C06_T7.AB1-ENSDARG00000008350-REVCOMP	CAAAATCCAGCTGGGCATATCATCTTCTTCCATCAGACGAGGCTTCCTCTTCGGGTTTCG
PGSP0006C10_T7.AB1-ENSDARG00000045519	TTCAGTTTATCAACTCGACCGACTGTTCATCACTCGCTCACATCTTTCAGGAGCAGGACG
PGSP0006C13_T7.AB1-ENSDARG00000016016	GAGACGACGCTAACGGTCAGAACATTTGCGCCAGAGCTCTGTACGACTACCAGGCTGTGG
PGSP0006C14_T7.AB1	GAAACTCAGACTGTCCTGTATTTGTTGTCAACTGTTACACTGAGGGTGAGGGACGGCTCA
PGSP0006C15_T7.AB1-ENSDARG00000011665	CTGGAGGAAGTGCTGCCGGTGGAGAGTCACTGTTTGTTGAAAACCACGCTTATTGAGCAT
PGSP0006C22_T7.AB1-ENSDARG00000039019-REVCOMP	CAGACGGACATAGGCGGGAACTGTCTGAACTGTGCGTGAAGGTTAGCTGGTTACTGGTTG
PGSP0006D02_T7.AB1-ENSDARG00000013938	ATGCCGTGTTTGGCATGGGAGTTGTTGTACATGTCGTTGAGAAAGACAAGATCACCACGC
PGSP0006D05_T7.AB1	GTTGGGACAGGAAGTGTCCGAGCTGTCATCTGATTATTGATCCTCTGATTATTGATCCTC
PGSP0006D07_T7.AB1-ENSDARG00000032606-REVCOMP	ATCCAACATGGCCACCCAAACTCAGGTTACGCTTCTCTTCATTCGAAAACACGTCCACGT
PGSP0006D10_T7.AB1	TTCTGTGTTCACAGACTGGTTCACTCTGAAAGACGAGGCCGAGTAGTTGCTCTGCTTGCT
PGSP0006D11_T7.AB1	ATCTTTTGCTTATTACCTCTACACTCAGTGCTACCTTAATCTCTCTGCAAGCCTCGCTTT
PGSP0006D14_T7.AB1	GAATTGCTGGCTGCGTAAATAAAGACTGGTCATGTTCTTGAAGGGACAGTGCCAATCCCA
PGSP0006D17_T7.AB1	CGCCCCCCTGCGACAGCAGGATACTAAACCACTGACCTTTTAAAGAATGCCTGTGTAAAT
PGSP0006D18_T7.AB1	TTTCGTCCGTCGTTACATGGTCATTTATCGCAATATTCAGCATCAGTCGGCCGTACACGT
PGSP0006D20_T7.AB1	TTATAAGCAGAGGTGGGTTAGGGGACCGTCAGATCCGGTAACCGCAAATT
PGSP0006D22_T7.AB1	CTTGAAGATATTGGTTGAGTCGCTCTTTGTACAGACTGCTGCTGCCTTACACTTGACTGC
PGSP0006D23_T7.AB1	GCAGCAAAGAAAGAGCTTGAGGACCTTCGGAACCAGCGGCAGGTACTCAATAGCGTGTGC
PGSP0006D24_T7.AB1	TGTGGTACCGCGCTCCACGCCTGTTTCCGTTTTTTGAACGCGTGTGCACTCGTTCTGCTT
PGSP0006E01_T7.AB1-ENSDARG00000037064	TTCTGACTCCAAAGAACGGCTGGGCCGCTATCGGAGCGCACTCTTTTGAACTGGCTCAGT
PGSP0006E06_T7.AB1	GGGAAGCGGTAACAGGACACCTCGCCCCTGCTTTCATGTCAACACAGTCATGTGAATCAC
PGSP0006E10_T7.AB1	TGTACATATGGTGTTCTGCCTGCCTGTGTCAATGTGACTTGGTTGTATCTGTGTCTAAAG
PGSP0006E14_T7.AB1-ENSDARG00000035987-REVCOMP	TGGACAGAATTACAGTCCTGGAGAACCCGCTGGACTTGAGCCAAGACACGATCAGTTGAC
PGSP0006E15_T7.AB1	CACCCCCAATAAGAATATCGTTGCCATGTCTTCATTCATGCTATTGATAGGCCAGACATC
PGSP0006E23_T7.AB1	TGGACAGAATAGGTAAGACAGCAGGAGTACCGACTGGTGACTCTGCTGCTTTCTGTCCAG
PGSP0006E24_T7.AB1-ENSDARG00000038577	TGGTCTTGAGGAGGAAGTTCCTTCTAGCTCTCATGGATGTGATTTACTGATCAGATGAGA
PGSP0006F06_T7.AB1	CAGAATGAACATGATTCAGTTCCTGATGTGGTCGATGAACGTCTGAGGAGCAGAGGAGAG
PGSP0006F07_T7.AB1	TTCACGATGCCCCATGTTTTAAGACATTCCATGTCGCTCTCTCGAGCTCCTGCTTTTGCT
PGSP0006F08_T7.AB1-ENSDARG00000014647	TATCATGGTGTTCCAATTGTGGGCGTTCCCATTGTGTTAGATCAGGCTGATAACCTCTCC
PGSP0006F13_T7.AB1	GTTGTCACTGATGACGCTGCAGAAGAACCTGGCACTGAAGGACGGATTGAGATGGACTGT
PGSP0006F14_T7.AB1	GTCGGTCACAAATTTCAGTGTGTCCTGTGTTAACACCGTTTGTCTTGAGTGCAAAGTGGT
PGSP0006F17_T7.AB1	CACCGAGAGCTTGGTCAGTCACACAAAGTGCTTTTTGATGCTCGAGGTGTGACTGCAGAG
PGSP0006F19_T7.AB1	TAAGCCCTCAGTTCTTGCGCTGCTCAAACGTAAACGCATCGCTGTGGAGGTTCAAGACAC
PGSP0006F23_T7.AB1	GGGAAAGACTGCCACAGGCGCCGAGGTCTCACTTTGACCATCAACACAGAGAAGCAGGGA
PGSP0006F24_T7.AB1-ENSDARG00000043997	GTCAGAGCAACAGACGTCACCGACTGACCCGAGACACATGCGAGGACCCTTATAAATAAA
PGSP0006G02_T7.AB1	CTTATGGCTGTGTTCTCGTTGCACTCCCGATTACCTCACTCCCTTGAGGAACTGATGAAG
PGSP0006G05_T7.AB1-ENSDARG00000043298	TGATTGATGACAGGGGGAAGTTCATCTTCATCACTCCAGAGGAGTTGGACTCAGTGGCTC
PGSP0006G09_T7.AB1-ENSDARG00000004644	GCCACCATCAACGCTCCATCCCAAAGGAAAGACCTCAGAATGGGAACAAATACACTGGAC
PGSP0006G15_T7.AB1	TGGTGCATTGAAAAATACAATTAGTCTTGGGCTGGCCCTGGGAATGTGAGCAATCTGTGT
PGSP0006G20_T7.AB1-ENSDARG00000001955	TTGTTTTCAGACGGCCGGGTGGTGGCCATCAGTGACGGCTTTAACGTGGCTTTGTACAGT
PGSP0006H09_T7.AB1	TTGTCACCGAACAGTCTTGTGTCTGAGACAGAAAACGTCTCCGCGTTTGTTCCGTCAGGG
PGSP0006H16_T7.AB1-ENSDARG00000035438	GTTGAGACAGGGGGCGTGACGTGTGCCGAGAAACAGTTTGATTCCGTGGACTATCAGGGG
PGSP0006H19_T7.AB1	CCAGAAGAAGCTTCCGAATCAGCTGATTTTCTCAAGCTCCAAGGACGGCATGTGTGCTTC
PGSP0006H20_T7.AB1	AGAGGCTTTGTTTCACACGGGCCGAGTGGTGACAGAGTCACATCATCTGTGACTGAACGG
PGSP0006H21_T7.AB1	AGACTCTGTACCAACATCTGCCTTGACGGGCTGGGTTAGAAGAAAGGAGGCAGGGTTAGT
PGSP0006H23_T7.AB1	GCACGAGGCAGGGTTATGAAGCTGTTGCCATGGTAATTTGTGCCGATATCCGT
PGSP0006I01_T7.AB1	ATGTCAACTGTAAGCGATGGTCCATGAAACCACGAATGTTGTGAGCAGCGGAGCAGCATT
PGSP0006I04_T7.AB1	GATTATTACAGCGCTGGTCAAGGAGCTACAAAGTGCAAACCCCACAGCTGACTTCTGAAC
PGSP0006I08_T7.AB1	AAGTTAATGCTTGTGAAAGGGGGAAGATAGTGGAGTCCATCTGTGCTCCTGATGAAAGGA
PGSP0006I09_T7.AB1	AGGGCGTCAGGCCACATCCTTCACATGAGGGGATTCAATTCAGAGTGACAAATGTCACTA
PGSP0006I11_T7.AB1	ATTGTCGCTGAATCAACCAGAATAGGTGGTCCCAGTTCAAACACGTCTCTGATGAACTCA
PGSP0006I14_T7.AB1-ENSDARG00000039110-REVCOMP	TGTAGGATCCTTGAGTTCATTGACCGTTTGCCAAATACCCAGTGTAACCGCTGAGAGCAA
PGSP0006I19_T7.AB1	AGACGGGCAGCTGCAAAAGGGCAAAGATGGAGACCGGTGGCCAAAGAAACCCTGCGAGGA
PGSP0006I22_T7.AB1	TGCTTTTAGTGATTTAACGTCTGGGGAGGGTGGGTGAGGATGCGGGTATGTAGGGAACAG
PGSP0006I24_T7.AB1	AATAATGGCAATTCCCCTGTAAAATTATACTGCAGCCACTACTGGACACTGCAGTCCAGT
PGSP0006J05_T7.AB1-ENSDARG00000044165	ATGGTCCTGGGGAACGGGAAGGAAATGTGGCCAGAAGCTCCCAAGAGCGGGAAGGGAAAG
PGSP0006J20_T7.AB1-ENSDARG00000003977	CAGGACCGGGGTTCAGAGCGATCATGTGAAACATCACGTCTCCATCTGAATTATAAGACT
PGSP0006J22_T7.AB1	CTTTTATTTGGGGAACCTGAGCCTGATCAGTGTACAGGGTAGCTTTAGAGTGTGTGGTGG
PGSP0006J24_T7.AB1	GTCTCCACAATACAAGACCATCCCGACTGTCCAGAGAGAGCTGTTGACGCAGTTTGAGGA
PGSP0006K01_T7.AB1	TCTACTCTCTAATTTTAACACAGCCTCTCAGACTTTCTTGTCCCTGCGTTCCCCATGTTT
PGSP0006K08_T7.AB1	GATATCAAAGGGACAAAGAGCTCCGACCACGTGGGCTCAGTGTTCAGGTGTCTAATCAGA
PGSP0006K12_T7.AB1	TTGTGCTGAGCACAGAGCATTTCACAGACTGCTGAGAGTTTGTGGGCTCAGAGTAGTTGC
PGSP0006K16_T7.AB1-ENSDARG00000043597	GGCCCATTCTCCACCAGGACAGGAAACTGTGTCAGATGAGGAAAGTGAAGGAAGAGTAGT
PGSP0006K18_T7.AB1	GCATCAGTCCTGTACAGTAGAGCAGTTTTAGGTGAACTTTAGGTGAAGTGCAGCGGCAAA
PGSP0006K19_T7.AB1	CCAGTCCACTTCAGAAAACACCTGCAACTGAAGAAGGCCGGTCAGAGACCACGATGAGAA
PGSP0006K20_T7.AB1	AGACTGTTCCAGCTGCCAATAACACGCCTCGCTCACTTACTCTGTCTATGGTTATTATTG
PGSP0006K23_T7.AB1	ACAGTGGGGACATTGTTGCCAAGAGCAAGACAGCAGGGGATGGCGAGATGCTGAAGATCA
PGSP0006K24_T7.AB1-ENSDARG00000011661-REVCOMP	TTGATGCCCTCTTGGCAGTGCCCACAGACAGCTGCTCATTCTCAATGATGATCTTTAAGA
PGSP0006L03_T7.AB1	GTGGCGGATAAAGGCGAGGAAGTGCCATCAGTCAGTGTAATTATTATACAGGTGTGGACA
PGSP0006L04_T7.AB1	CACTTATATGGCAGCACTGTAGTTGTTTATTCACTAGACAGTCATATGAGTCTGACCCCA
PGSP0006L05_T7.AB1	CTGAGGGAATTATGCATTAACCCTACATCAGCTCTGTGGGAAAGTGCACTAAGTGCCAAA
PGSP0006L08_T7.AB1-ENSDARG00000040101-REVCOMP	GGTAACAGATGAGACTGTATCCAGCGCAGCTCTGGACAAAGTTCCTCTGAGCACAGAGAA
PGSP0006L10_T7.AB1	TTTTATCCCCTGGGGTTCAGCAGGGGGGTTTTCCCGGAACCCTGGTTTCTGTTAACAACC
PGSP0006L11_T7.AB1	AGTCCCTGAACAAGCTGACCATCCACTGTAACATGTCATCAGCTTGCAAACTTGACTACC
PGSP0006L15_T7.AB1-ENSDARG00000041901	TATGACTACGGCAAGGCACAGGTGCCTGGGCCACTGACGGCAGAGATTGAATCCAAAAAG
PGSP0006L16_T7.AB1-ENSDARG00000009175	GGAAACAGTCGGTGGAATCGATGAGTCAGGACGTCATGAGGTCCTTCACCAACTTCAAGA
PGSP0006L17_T7.AB1	TATACGCAACGGTCGGTTGAATGGGCCTCCTCAGCTTTGTCAAGCCTGGGGAAACACTGG
PGSP0006L20_T7.AB1	CCGCTTTGCTTCGTGTATCTGTCACGCAGCTGCGTTTAGGATTAAGTAAGGTGTCTGCAT
PGSP0006L21_T7.AB1	ATGAACTCATCAGCACCTTTAGAGGAGGCTGAAAAGGATCATGGATCACGTCGCCCGAGT
PGSP0006L22_T7.AB1-ENSDARG00000004040	GACTACGATCTGTCCAAACTGAAGGACTTCATGGACCAGCAGGTCGACTCCTACATCGAG
PGSP0006L24_T7.AB1-ENSDARG00000015706	AATTTGCTGCTTATGGTGGTGGAGACGTGCTGCTATTAGAGCCTGAGGTGAAGTATCAAA
PGSP0006M06_T7.AB1	CACTATGAGCTGCAGATGGTAAGATGGTGGTGATGATGAACACTACGTCGCTAGTGTTTT
PGSP0006M09_T7.AB1	AGGTTCTGCTTGGTCCTCTCTCCCCATACACGATTGAGTTTCTCAGACACATTAGAGATT
PGSP0006M10_T7.AB1	TACATTGGATTCTGGACATCAGGGAAAAGTCGCACATGCTCCGCCCTCAATCAATCATGA
PGSP0006M11_T7.AB1	GCTCCCACAGCTGCACCACGATGTTACAATCTGTTGCAATACCAATACCTGTACCTCTGT
PGSP0006M12_T7.AB1	TGGGGGCACAGATGGACATTGGGGCCATCAGTGTTTTTAAGAGACTGGGCAATAAGC
PGSP0006M13_T7.AB1	GAGTTGAGCTGCTAGTTAATCCTTGGCTTGGCTGCCCCATTAGCATAACAGATGGTGCAA
PGSP0006M17_T7.AB1	TACTCAGTGATGTGACAAGAGAAGCCGGCTGTCCACACTGTTCATGAATGTGTATTTGCA
PGSP0006M20_T7.AB1	TAAACGTGATGATGCGGTCACTGCCTCAGTAACACCTGGTTGCCATGGTGATTGTCACAT
PGSP0006M22_T7.AB1	ACTGATCCAGAATCTGAATTAGTTCTGTTGACTCTTCCGTTCGGATTTCAGCTCCGTCTC
PGSP0006N10_T7.AB1-ENSDARG00000039048-REVCOMP	CCACCATCTCTGTCAGTGAAGGATCAGTCTCTATGTTTCTTTCCAAGTCATACGTCAGAT
PGSP0006N19_T7.AB1	CTGTGTGCCTTGGCATCAGTAATTACTGTGGCATCCCCAATTATGCGGCTGCCATTTACG
PGSP0006N23_T7.AB1-ENSDARG00000037183	CTTTGTTGATCTGGAGGACAGGAAGTACGACTATCTGGCCACGCTGTACGACGTGGTGCA
PGSP0006O01_T7.AB1	CAGAGTCTGTGCGTCTGTCTGTCGGTCTCTTGGTAAATGGAGGACAAGACTCAACATGGA
PGSP0006O02_T7.AB1	TCAGTACCAGATGGTGACTCGTCTGTACAAGTATCGGACAGCTGTAGCAATAACGCAGTG
PGSP0006O05_T7.AB1	TTGAGTCCTAAGTCTTCCCTGTGACACTTTCACACCTGCACGAAGAATATAAGCTCCTGT
PGSP0006O10_T7.AB1-ENSDARG00000002948	ATTGTTGGTGGGGACTTCCATAGTTTGATCGCGAGGGTTGAATACGGGGACCCCAATCTG
PGSP0006O14_T7.AB1	ATCCCTTCACATACCCACGCGAAAGTAAACCCCCCCAATTTCCTGGGTGG
PGSP0006O18_T7.AB1-ENSDARG00000038605-REVCOMP	TCCACCCTGGTGGCATCGACTCTCTTCAACTGATTCTCCATGGAGTTTTGCTTTACAGGA
PGSP0006O22_T7.AB1	GGCCCTTTAATGGGAAAGGTTACTTTCCGAGGGGGCACCTTTTGAAGGGGGAAACCCCCC
PGSP0006P01_T7.AB1	CCACTTTTTAAAAGAGCAGCGGCAGCTGAAGGCTTTCTCCGCCGGGTCCCTGAACTCAGA
PGSP0006P05_T7.AB1	AGCATTTTGCTGCATTTGTGGTGCATTGGTGTACAGCGAGGCTTTGAAATCCTGCTGCTT
PGSP0006P06_T7.AB1	TGTGGACACGACACTGGAGGACAAGGACCTTTGGATCCACACCATCATGGCCGACATCGA
PGSP0006P12_T7.AB1-ENSDARG00000038424	CTCAGTATCTGGACTAAAAGATGCAGGCCTATCGTTTGTAACTCATTCGCAGTCAGGGTG
PGSP0006P15_T7.AB1	CAACAAAGACCTGGAGTCAGCTGAGGAGCGTCGGGAACGTGAGCAGCAGGATCTGGAATT
PGSP0006P20_T7.AB1	CAACCCTTTGGCAGTAAAACCCCAACACTGACATGTGTGGCAGTAGATGAGGTGGAGGGA
PGSP0006P21_T7.AB1-ENSDARG00000027740	TTGAGGGAGATCCTGGGTCAGTTAACAGCGAGGCATTATCTGCATTCTCTGAGGACAATT
PGSP0007A18_T7.AB1	GCTCATGCCCACCAGACCAAAGGTTTGATGGATTCCAGCAGCATATAGTGCTAGTTAGAT
PGSP0007A20_T7.AB1-ENSDARG00000038065	TCGGCACAAAGAGAGCCTCAAGACAGAGATCCTGAAGAAGCGAGCACTTCTCGACAAGGA
PGSP0007A21_T7.AB1	CATGCCTCAATGGCTACTACGCCACTCTGCCCAACAGGACATGGTCACCGATATTTTTTA
PGSP0007A22_T7.AB1	TGTAGAGGTTATCTATGCAGCCTTTAGGTCAGAGTCAGCCTACTGAGAACAAGATGGTGG
PGSP0007B01_T7.AB1	GTATCTCTGCATGGTCAGTGAATGACTGTGAGCGCCGAGTTCTTATTCTGACTTTGCATT
PGSP0007B07_T7.AB1	TGAGAGCTTCACTGATAAGCTGTTCCCGTTGTTTGGTACGGTGGAGATCCTGAAGGATCT
PGSP0007B09_T7.AB1	CAGTGGTGCTGCCTTTAGCCTATTGAGGCACTATGTTGCCAGGTTGTGCAAGAGCTAAAA
PGSP0007C04_T7.AB1-ENSDARG00000008743-REVCOMP	GATTCTCTCTGATGGTCCCACTGAACAGGAAGGGATCCTGAGGAATGATGGCCAACCT
PGSP0007C11_T7.AB1	GATTCAGCCAATCGTGCTCTTTCCAAATCAGCTGTTAGTTTGGTGCATTCAAGGATCCTC
PGSP0007C13_T7.AB1	GTGGCGTCCTGCTTTTCTGCTGCGTCATGGTCAGAAATATGACGACTCACAGGTTTCCTT
PGSP0007C16_T7.AB1	CTCTACACACAACAAACAGAGTCCCGATTAATTGAGGTGTGAGCACGTGGTCGCCTTGTG
PGSP0007C17_T7.AB1-ENSDARG00000017866-REVCOMP	TTTCTTCAGGGGGAAGGCACACAGGGCTGAGTTTCTTTCAGGCCGGCCATTTTCGTTCAC
PGSP0007D07_T7.AB1-ENSDARG00000025350	GGACGATGGTATTGCATTCAGGGGTCTGTTTGTGATTGATGACAAGGGCATCTTGAGGCA
PGSP0007D11_T7.AB1	GTCTGACTGCGGGTGGCAGACAAAAGAATCCACTAACATCAGCACATCTGGATACAACAG
PGSP0007D13_T7.AB1-ENSDARG00000008884-REVCOMP	GCCTTGATGTAATCCAGCAGGTCTGCAAAGAACTTGTAACCCCCTTTAAGCACACATAGG
PGSP0007D14_T7.AB1-ENSDARG00000042502-REVCOMP	GTCTTGGTCTTCCCCGAGTCTTTTCCTGCTTTACCGCCAGCCATGTTTAATCTGCGTAAT
PGSP0007D19_T7.AB1	GTAGATGTGGCAGGTTTGGTGCACATGTCCAAACCAGATAATGGATGTTTGCAGTTCAGG
PGSP0007D21_T7.AB1	TTTGTTTGTGCAGGTTATGCGTCGGCGTTGTGTATACATTTCCCCCACTCTTTTCCTCGT
PGSP0007E04_T7.AB1-ENSDARG00000016341-REVCOMP	CTTGTAAAAGTCTGTCGCTGGGGATAAATGCTGAATGTCCTTGGCAGATGCTCGCTGGTT
PGSP0007E09_T7.AB1	TGGTGATGAAGCCACAGTCAGGCCAGATCAGCATCACAGTAATCAGGAGTTTTGTCACTC
PGSP0007E12_T7.AB1	TTGTACGAGACGAGCCTCAGTCTTCCCTCCTCTACACTGAAGGCTGGCCACTAATAGAAC
PGSP0007E13_T7.AB1-ENSDARG00000038257	GGCAAGGGGTTTTCAAAAACTTTTGAGAAGAAACAGGGGGCTCACCCGGGGGCAGAGGGG
PGSP0007E18_T7.AB1-ENSDARG00000043732	ATCCAGTCTCTGTGTTTCCAAGTCAACAACCTCCTAGAAAAGATTCGTACGGCTGCTCCG
PGSP0007E20_T7.AB1	TGTTTGCCTGCATGTTCTGACCTTGATAGTGTGAGGTCCTCTACTGTAGATGAGCCGAAA
PGSP0007E23_T7.AB1	TCAAATGGGCCCAGAATAAACTCAAGAGTGAGGCGGATGCACATAAGGTAATGTGTCTGT
PGSP0007E24_T7.AB1	GTCCCGACAACAACTACACCTACCGCTTTGTAGTGAGACCAGAGTATATCTTAGCCTGAT
PGSP0007F03_T7.AB1	ACGCTGCTCCAAAGCACCTGTGTTTGCTCACTAGCTTTCCCCCAATCTGCTCGAAAAATG
PGSP0007F05_T7.AB1-ENSDARG00000033789	CCTGGCCTGCAAGCATGAGAGACATGACTGGGACTACTGTGAACACCAGGACTATGTGAT
PGSP0007F08_T7.AB1	CTCCCGGGTCAGAGAGATGGAGTAGGGCACGGCTTCATAAGTGGGGTGAGGTAAAAAAGG
PGSP0007F12_T7.AB1-ENSDARG00000009258-REVCOMP	CCTCCCTGCTCGAGTCATACTTCTGCCACTGAGAATTTAAACCTTGTACATATGTCACTC
PGSP0007F16_T7.AB1-ENSDARG00000015506	GACCACCGTTTCCATACGCTACAGCCGGAGGAACAACCCAGACTTGGAGAAACGGCGGAT
PGSP0007F17_T7.AB1	GAATCGTGGTCAGGCAAGTGTATACACACCAATAGATTGTGGCATATGCGTATCTCAGAA
PGSP0007F18_T7.AB1	GCCGGCTTCTGCCATCGCCATTCAGCCTCGTCTCCATAAATAAAGTCTGATAAAAATGAG
PGSP0007F20_T7.AB1	CGCTATGTATGGCGATTGTTAGTGCTTTTCCGTATTTCCGTGTCTGCTATTGGCTCATCG
PGSP0007F22_T7.AB1-ENSDARG00000025977	CACTGCTGTCACAGACAAGGACGGGAAAGAAGGCTATGAGAAGTGGAGGGTGGAGAACTC
PGSP0007F23_T7.AB1-ENSDARG00000004823	TAAAGACCTGCAGAATGAAGTCGCCTACCTTCGCACTCTGCTTTGTCAGATGGAGGAAGC
PGSP0007G01_T7.AB1-ENSDARG00000036631	TCAGTGTTTGACTGCAGTGCTTGACTTCCCTGCTCTTCTTCATTGGACCTTCTCTGCTTT
PGSP0007G11_T7.AB1	AGGCACGGTGTTTCGGGAGTGCTGGCCCTGTTCTGGTAATACAAAGCTAAATGCAAATCG
PGSP0007G12_T7.AB1	TTCCTTATACTGTATGACACATCCTACACGTCCACTACAACCACATGCTGCGCTTCCTGT
PGSP0007G13_T7.AB1-ENSDARG00000041067	ACAAAACTCCATTCCTCTGGTTTGTGCCTGTTCTGGCCATCCCATTTTTGCTGTTTCAGT
PGSP0007G16_T7.AB1-ENSDARG00000035387-REVCOMP	GAACAACCTTTTTCTTCCTGCGAGGAGTTCCCTTTCCACCTATCCGGACCTCTGCCTTCA
PGSP0007G17_T7.AB1-ENSDARG00000003813	TGGACAGTAAAGACGGAGCAAAGCTCTTCAGTAAACAGCCTAACAGGATCCAGAGAGTGG
PGSP0007G21_T7.AB1	ATCAGCTTTGGCTTCTCTGTTATCCAGAGCCAAATGACACTGGGGATAATAGTGGTGTAC
PGSP0007G23_T7.AB1	ACTACCAAGGAGCACAGAAGCCTGCACTGGCAGAGGACAAGTTCCTGGTGTCTTGAACAG
PGSP0007H07_T7.AB1	TGTCGGCCCAGCAGAAAGCCTGATCTCACCCGTGGAGACCCCAAACACTTTGAAGAAGGA
PGSP0007H09_T7.AB1	CAGAGGGAGCGAGACGAGGCCGAGCTGCGGCAGAAGATGCTGGAAGAGAAGCTTCATGAT
PGSP0007H11_T7.AB1	CACTAAAATGTAAACTTTGCACCATCTGGTGCACCAGGCAAGCTTACGCTGTGTGAGCAG
PGSP0007H15_T7.AB1-ENSDARG00000044347-REVCOMP	TCCTTCCCCACCAGAGATTGAAAAACGAGTAGAAAAGCATTGTTGCTGTCGCCCTCGTGC
PGSP0007H23_T7.AB1-ENSDARG00000017619-REVCOMP	CACTCTTGCCAAAGGCGCTGTAGGAACCATCGTCATGTTTGTAGGTGAGCTCTCTCTGAT
PGSP0007I01_T7.AB1	ATGAAGGTGATTATGTCATCGTCAGTGCTTCCATGTCAGACTCGAGTGAAGCAGTAATGA
PGSP0007I02_T7.AB1-ENSDARG00000001992	TGTCACCCGACGGGAAACTGATTGCAACCAGTTCGTACGACCGAACCTTCAAACTGTGGC
PGSP0007I03_T7.AB1	AGACGTGGTGGTACGCGACATGTAGCTGTAAAATTCTAGCGGTTTCACCCTCCTCAGTCA
PGSP0007I18_T7.AB1	ACGATGAATGGGATGTTTCCCGGTAACCACGTCTAACAGTAAAGTGGAGGCGGGCAAT
PGSP0007I19_T7.AB1-ENSDARG00000035264	CAAGTCTAGTATGGAGAGCGCCTCTTTCTGGGGATAAACAGGACTCCGGTGATGGACGGA
PGSP0007J01_T7.AB1	CGCTGAGCTGGTGCGTGTGTGAGCTGTATCAGCTGTATAAAAGCTACTCTATAAACATAA
PGSP0007J04_T7.AB1	GAAATCAAAGCCACCAGAACCCTATGCCAAAACAAAGGGTCTGACTGCATGTGTGTCAGA
PGSP0007J14_T7.AB1	TCATTCCCTATTTATGCCTCGTTGGAGGTGCACCTTAGTCATGCCTTACGAGACAAATGA
PGSP0007J20_T7.AB1	TGATGTAACCATGTCCATGTGGTCGAGACACACAAAGCCCCTGGTTATTGACTTCTCCTT
PGSP0007J21_T7.AB1	GAGACAGTCTCAGGGATATCACTTTAAACTTGCCTCAGTCCTGCCCCAAGGCCACAGAAA
PGSP0007K05_T7.AB1	TCGGCACGAGGCGGCGGGACCACGCCCAGTCTTGGTCTTTAGTCAAACCTCACATTTGA
PGSP0007K12_T7.AB1-ENSDARG00000017195	ACGCACGAGATTCTTCTGATATTTCAGTGGGTCTGTCTCGATATTCCAGCCACTCAGCTC
PGSP0007K19_T7.AB1-ENSDARG00000036456	TAAGGCAGAGTTCCTGAAGATGTATGGCAAGACTCTGCACTCCTTCATCAAGGGAGACAC
PGSP0007K20_T7.AB1	TGAGTTACTGGATATCATTAGCCCCGTTCCTGGTGGGGAGTCAAATAAGTTGTCCAGTCA
PGSP0007K23_T7.AB1-ENSDARG00000043684	GAGTACCACAGTCAGTGCTGCAGGCGCTGAAGTCAGACTGAGGTTTGTGCGAAACAAGAA
PGSP0007L03_T7.AB1	CGTGATTCTCTTCGAGTTACTCCGCACCGGATTTAACGGGATGCTGTCAGCCATCTTGGC
PGSP0007L04_T7.AB1-ENSDARG00000033586	GAGAACCTTATCCTTAACCAGATGGATCTGACCCCGTATGGAGAGGAGCTACTCAACCCT
PGSP0007L10_T7.AB1-ENSDARG00000045132-REVCOMP	GAACTCCAGTCCATTCTCAGACTTTGTTTTCAAGTCCAGCTTGATGAGCCCGAAGCCGTA
PGSP0007L18_T7.AB1	AGATCAATAGTTGGACAGCGTATGTTTCTCTCCCTGCTCCCTGTGTTGCAGATTAGTGTT
PGSP0007L21_T7.AB1	GTGCTGGTAGGTCTAGCTCATCTCAGAATCTGATCTGCTGGTGGAAATGAACAATTAATT
PGSP0007L24_T7.AB1-ENSDARG00000025421-REVCOMP	TGTCTCTGTGGTGCCTGGTTCTTTGGCTCATCAATGGAGAAAACTCCCATCTTTGATTCC
PGSP0007M04_T7.AB1-ENSDARG00000018266	CATCACCAACTCTGTGTCTCCAGACAAGGACGTGGACGGTCTGAGTTGTATTAATGCAGG
PGSP0007M05_T7.AB1-ENSDARG00000009409	ACCTGACAGAGGAGCAGTTCGACCAGTGGGTGAAGCCAAGTGAAATGCTGGGGCCAAAAT
PGSP0007M06_T7.AB1	AAAGCCTGAGGTGATCTACTTGTTTCAGGTCCGACTGGATGCTACAGTCACAGAACATGT
PGSP0007M11_T7.AB1	GTTGTTCTTGCACAAGGGAAAAACCAATCATATCCCAGTGAAGGGGGAGATTCCTGCTCC
PGSP0007M16_T7.AB1-ENSDARG00000036336	CTTTGTTTGCCGCTGTAGTCGAGCAGATACACAAGTTTGCTCAGTACTGGCGTAGATGAG
PGSP0007M17_T7.AB1	TCAAGAAACATCCGCGGATCGCACTCTTCGTGATCAGGGAGGAATTACCTGGGATTGCCA
PGSP0007M19_T7.AB1	GCAGTATGTTCCATCATGTTCCTCCATTTCAGAGGTGACAGGAAATACAACAGTTGGCAG
PGSP0007N08_T7.AB1	CGTATTTGATATACCTGCATTTCTGTGTCTGCCTAAAGTAGGCGTAATCTGGGAGGCTGA
PGSP0007N11_T7.AB1-ENSDARG00000038684-REVCOMP	TCACGGTGCCATCTTTTCTTCTCTGAATCACAGTCCATTTACCACTATCGGGGTCATCTG
PGSP0007N16_T7.AB1	TTTGTGTGCTGGAGTGCAGACACAGCTTCCATGAAAACTGTATCAGGTCATGGCTGAAGG
PGSP0007N18_T7.AB1-ENSDARG00000039346	ACGGAGCAGCTGGTCAGCGAGCGCTACAACCATGTCAAAACGGAGCCTAATGTTGAGGAG
PGSP0007N19_T7.AB1	TGAGAAGGGACGCCTCGAGCGGGGGCAAAACCAAAGATTTTTGCGGCCCAAAATTCCCCC
PGSP0007N20_T7.AB1	TCTGTGTAGAAGACACCTGTGTGTTGCACCTGGTATCTTCAAGTTGTTTTGCTCTTGCAG
PGSP0007O01_T7.AB1	GGGTGGAGCCTCACAGTGGGTCAGAGGTCGCCGTGGAGGACATTTCACTTTTTTAT
PGSP0007O02_T7.AB1-ENSDARG00000019838	GTGACTAACTGCTCCTTGCAGTGAGTAGGACAAGGTTGTTGAAACCTTTCTGTCGGTGAC
PGSP0007O03_T7.AB1	TGTCCAGCTCTCATTCTCTGTAGATACAACACTGTCCCTCCATCACATCTATAGTATTTT
PGSP0007O06_T7.AB1-ENSDARG00000015889	CCGAAGACCTGGAGAAAGACGCGATGGTCAGCTGGGATGAGAAAAACCTGGAGGAGGTGG
PGSP0007O07_T7.AB1-ENSDARG00000038644	TTAGACGGCACGCGGCCCGAGCTGTCAAATGACCCGACGACGTTAATAAAGTCATGTGCA
PGSP0007O08_T7.AB1	TTCCCCAAAAATGTCCAAATCCTCGAGTCCATGTTTCTGCTAGTCGCTGGCTCTCCTGAG
PGSP0007O13_T7.AB1-ENSDARG00000006811	GTGGAGCTCACGTCTTTCAAGAACATGAAGGAGAACCCGATGACCAACTACTCGTGCGTG
PGSP0007O22_T7.AB1	GTGTGTGTGAGGGAGGCGGGGCTTATGTGTGGCTTCCTTAAAGAAAGGCTTTATC
PGSP0007P01_T7.AB1-ENSDARG00000026080	CTGCCAAACAATACTTAGAGACTGATCCAAGTGGACGTGACAAGCTCACTCCTGTGGTGC
PGSP0007P08_T7.AB1-ENSDARG00000045381	GTCCGACATCGACAAGGATGGAACGGTGAACCTCTCAGAGTTCCAGCATGTCATTTCAAG
PGSP0007P12_T7.AB1	CTGTGATTACGACCTAGTCATATTAATCCCTCGATGAAGTCCTCTCGCTTCCTCCATGTC
PGSP0007P15_T7.AB1	TAAATACGGCAACCGCTGGCCGCAGTCTGATGTGAAGTGGTGCGAACACACGAACACACG
PGSP0007P17_T7.AB1	TTGCCTTCAAGGTACACCAAGCAGTATGGTAAAGGTAACAGGCCAATACTGGGC
PGSP0007P21_T7.AB1	TATCTCTCGCTTCAGCTTTTACCCGTATGTGTAGGAAGTAGCCTCAAGCAGGGTAGAGAA
PGSP0007P22_T7.AB1-ENSDARG00000007149-REVCOMP	GTAGGTTTTGTTGCTGTAGATGAAGAGTAGACGGTAATGAGAGCCAGGACTCAGGCCCTG
PGSP0008A04_T7.AB1-ENSDARG00000016307	GCGCTTTGTGAAACCAGCATACACGATGAAGGTCGAGCGCTTCATCCTTGACCCGTGAAG
PGSP0008A07_T7.AB1-ENSDARG00000041851	CCAAGAAGGCACAACTATAACCATTCCTGCCCATGAGCTGGCAATGCAAGGGGCTCACTC
PGSP0008A11_T7.AB1	TACTCCTAACCCTAGGACTTGCCTACGAATGGGCCCAGGGAGGACTTGAATGAGCTGAAT
PGSP0008A13_T7.AB1	GGACTGAGTCACTACACAAGCAATAAAAGCCTCCCAAATCTTTCTGCCCCTGAGTGTTAG
PGSP0008A22_T7.AB1	GAAGGGACGACATTTGCCAGTGTGGGATTCAGCCATGGCTTGATGGGTTTCTCTTGTCCC
PGSP0008B03_T7.AB1	AATATGTGGGTGACTTCAGTCCCCCTATGGAGTGAAGAAGCTGGACAAGAACAATAGTAT
PGSP0008B14_T7.AB1	GAGACAGACAGGTTGGGGAAGGAGGGAGACACACAGTGTGTTTCAGTGTTGGCACAAAGG
PGSP0008B16_T7.AB1	GGCGGCACCTCACCCCTACGGGATCGGAATCAACTGGAAGACTTGGAGAGGATTTCAATA
PGSP0008B17_T7.AB1	TGCTGCTCTGTATATAAGCACTCTGTCTGTATCTGCTTGTCTGTTCAAACCTGTAAATAC
PGSP0008B18_T7.AB1	CCTGGTGTGGAAATGTACGCAGCATTTTCAGCAGTTCACAGCTCCTTGTCTTAGCTTATA
PGSP0008B24_T7.AB1	CGTCAGGTTCCTGTGGAAGACGTTTCCTCACTGTCAGACCCTGCAAAGATCAAAAAGCTG
PGSP0008C04_T7.AB1	AGTAAATCATATGTGTCAGAATAACATGCTGCCGTTTCACCGCGGTTAGGGCATTCCTGT
PGSP0008C07_T7.AB1	ACCACATGGCTCTGTTTCTCATTCACCGCAGCACGCTATTCACATTTTCTGCAAATCTGG
PGSP0008C11_T7.AB1-ENSDARG00000038858	TGTTGGGCAAAAACGGCCCAGAGGCTCCTGATTGGTACAAACAGGAGCTGGAGGCGTTTC
PGSP0008C13_T7.AB1	TCCCTACTATCATTTCTTTCAGCTGAAGCTGTGCGGGTTGTTAGCAACCGGGAGAGAAAT
PGSP0008C14_T7.AB1	AAAAAATTCAAAGCTGAAGTGCTTTGTGGACAGCCCGCTGCCTGTGTGGGTGACAACCGC
PGSP0008C15_T7.AB1-ENSDARG00000013856	TGGTCAGAAGGAAGGAAATGTTTGCACTGGCAAGCAGATCCAAGTCGGCGATGATGGTCG
PGSP0008C19_T7.AB1	GTGAAGGATGCGCCGTACATCAGTGGGACAGTTTACGTGTACCAGAAATGCTGATCTGAT
PGSP0008C23_T7.AB1	AGTTTGTGTTTCGTAGATTTGACATGGTAACGAGCCTTCAGAAACTGCCCTCAGGTCTGC
PGSP0008D01_T7.AB1-ENSDARG00000039097-REVCOMP	TTTTGCCGCTTTACCGCCCAGGCACCAGAAGCCACGCCCATTAGTGAAACGCTTCATGGT
PGSP0008D05_T7.AB1	AGCTCTTTCTCAAATATACCACGGCTCCCTCCCTCAGATCAGATAATCAGATCACGCTTC
PGSP0008D06_T7.AB1-ENSDARG00000004290	GAAGCTGGACTCTGATTGGTGTGACCTCATTTGGGATTGGCTGTGGTCTACCTCAGAGAC
PGSP0008D10_T7.AB1	GGCTTCACGTCCTCCCAGTCAGATCCTCTGTTGTATCAATATAATTCTCTATAAAACCTG
PGSP0008D13_T7.AB1	GGGTTCCTTTTCCCAAGGGGGAAGGGTTTTGCCTTTGGCCGAAAACCCCCCAAGTGG
PGSP0008E01_T7.AB1	CCGTCTTCCACAGAGACAGAGTATGTGGACGCACATCCATCTCACGCAAAGATTTGAGTT
PGSP0008E05_T7.AB1	AGAAATTAGGATCTGCCTTACTCAGACCAGGTTGAGGTCACTGGTCCTATAGACAGGAAA
PGSP0008E06_T7.AB1	ATTAAAAGATATCCTCGTGCCGAGCTGGAGCGTATTGGCGACGTGGCGGACAAAATCTGC
PGSP0008E15_T7.AB1	TGACAGTGCCTTCTTTGTGGATGTGTGTTTCTCCCCGGGTTGTCGTCAAGAAAGGCCACA
PGSP0008E22_T7.AB1	AGGTCTGTGTCAAATCTCTTGCCAGCGCTGTAGAGAAAGCTTATTGGCTCATATATGATC
PGSP0008E23_T7.AB1	TTTTACACTTCTGAACAGCAGCTAGCATGTCAGTCCAGCATGTCAGTGAATTGTGCTGAT
PGSP0008F04_T7.AB1-ENSDARG00000002756	CCCATGTCACACGTCCCCAGTGTTTCCCTGTATTCACGAATATCAATGACTGTATATAAT
PGSP0008F05_T7.AB1	TTTCCATACGTGTCACTGTACAGATCCAGTGTTGTCGCACAATTGCCCACAAGGGAGTAA
PGSP0008F06_T7.AB1	GCCTGCCGTTGGCTTAGAGTGGGCAGGGTCATGTCTCTGTACAGTTTGTTTAAGATTATT
PGSP0008F08_T7.AB1-ENSDARG00000040000	CTCCGAACTTTTCCTACTCTTCGATTTGCGAGTGTCTCTGTCGCGCCTTCATCTACCGCC
PGSP0008F10_T7.AB1	ACTAACGGCCCGCTTCTTAGCAGTTAGCGACCAGCTTCTTATCAACTAGCATCTTAGCTT
PGSP0008F11_T7.AB1	TAAAAGACCCAAACTTGCAGAAGAGGGGGTCCAGTATCCCAGATCCCTGTTGCTTTTGGT
PGSP0008F14_T7.AB1	AGACTGTACAGAGACGCCACACTGAGTGTCTGCTAACCTTCCCTCACCGAGACACTTATT
PGSP0008F19_T7.AB1	GAAAGGGAGACACGCAGCAAATTATGTGTATGAGCGACCTGTAGGTGGCAACAATCTGTG
PGSP0008F21_T7.AB1-ENSDARG00000044751	GGTGCGACCGACACGGCCGACAAGAACAAGGAGCACAGCGCCAACATCTTTGATTTCCTG
PGSP0008G01_T7.AB1-ENSDARG00000013733	CCCTTTCCCCACGCATGAGGCCATTTTGAATACCCCCCCATAAAGCAACC
PGSP0008G03_T7.AB1	ACATCTCTTGGCGAGAGCAAGCGTCCCTCTGTTGTTCATAGTTTGTATCAGTTTCAGTTG
PGSP0008G05_T7.AB1-ENSDARG00000033261	GAAAATTCACCATCACTATGGCAACCAGAGGACGTCATACCTCTGCTGTGTCCTTTTGTC
PGSP0008G07_T7.AB1-ENSDARG00000018263	GGACCTTCCCTGTCCTGTGAACATTAATACTTCCCCTTTAACTGCCTCTCAGTCACTCAG
PGSP0008G08_T7.AB1	GTCTCAACGTAGCGTTGGAAATCTTTCCTGACGGGCAGAAAGTAGCAGCTCGCGTCTTGT
PGSP0008G19_T7.AB1	CTTCCAGCTGATACTGGATCTCAGTAACTGCTGCGTTACCAACACTGACTTCTTGAGTGC
PGSP0008H03_T7.AB1-ENSDARG00000042644	ATAGCTATCTTTTCTGATGAGGCTAGGCTTCTGTCAATCACACCCAAATAACTGCTGTCA
PGSP0008H04_T7.AB1	TGTGCGTGCCTTTGCACAGGTTTTCTCCATGGAATGCTTCTGTAGACTATGACTGAATGA
PGSP0008H08_T7.AB1	TACACTGGGCACAGCTAATACTGAGCAGAGTGACATTCCTGTACATACTGGATGTTTCTA
PGSP0008H09_T7.AB1	TGATGTTTGTGAACCTCCCTTTCAGCAGGACTCAGCTGCCACTCATTTAT
PGSP0008H12_T7.AB1-ENSDARG00000010487	AACGAGACCACCATGGTGAAAAAGACATCTAGCTTCTGCACCTTGAAGGAGGCTCTGGAG
PGSP0008H15_T7.AB1	TCTATTTTGTACTAGGATGTACTATGAAGCACCAGCATAGAGAAGCACTGTCCACCACCA
PGSP0008H19_T7.AB1	ACAAATGTATCATCTTTGCTCCCCATGCTTCTATTTCAGCCTCAGAGAAACTGTCCTCTT
PGSP0008H20_T7.AB1	CCAGTCAGTGAAGACAGACAAAGGGGAAGTGATTTGTGAGAGACTGCTTACCCTTGAGGT
PGSP0008H22_T7.AB1-ENSDARG00000035931	CGCTCATAACAAACAGCACAGTAGCAAGGTTGTCAGTGGAACCGCCTGGTCGAAGATGGT
PGSP0008I02_T7.AB1-ENSDARG00000009885	AGGACATGATTTTGGACCTGAAGGGGGCAGTAACTAAGCTCTGCCGCTTCTTAGGGAGAA
PGSP0008I03_T7.AB1	TTGTCAGCCGTCCATTCAACAACTGGCACTTCTGGAGTTGGAAATGAGGGCCAGAGCCAT
PGSP0008I07_T7.AB1-ENSDARG00000020218-REVCOMP	TATTTAGATATTTAAGGTCCACTTCATGGGGAGCTGGTGTTTCGTCTGGTTCCAGGGGCC
PGSP0008I08_T7.AB1	CGCCCGTCCACTCACAAGAGTAAACCAAATCCAATCCAGTCAGTCAGTGAAGTCCAGTTC
PGSP0008I09_T7.AB1-ENSDARG00000007221	TTGGAGAAAATCCCCTGCGAGGTGATCACGATCAACTGATTCACATTCTCCACCAGGGTT
PGSP0008I10_T7.AB1-ENSDARG00000010472-REVCOMP	CAGAATGTGACCAGAGGGATTGTCCTCCACTTCATGGATTGAGAGCTGGTACTTGTTGGT
PGSP0008I11_T7.AB1	GTACGTCTTATAAACTCCAGAACCATCTCACTCTGACCAAGGACGGCTGTCACTTTACGT
PGSP0008I13_T7.AB1	GATCGGTGGCCATTTTGTGTTGCTCCTTGTAATCAGCCGGGCACAAAAAGGAACTAGTGG
PGSP0008I14_T7.AB1	TTTTGTGACCTCGTACATCGCGTGTGAGCGTCAGTTTGGTGAAGAGTTGACTGGTCAGTG
PGSP0008I16_T7.AB1	CAAACATGGCTTGTAGGGGTTTACAGTATCGTATATAGCAAGACAGGTGTGATCGGTGGT
PGSP0008I17_T7.AB1	GTCCACCCGAGGATTATCATGTTTACTGTCACTGTCACTCAGAGCTGAATTAAGTCAGAG
PGSP0008I20_T7.AB1	ACCTGAGTACGAAGGGCTGATCTGAGGGAAGTGCGACGTCGGTCTGAGGTTTGATTAAAT
PGSP0008I21_T7.AB1-ENSDARG00000020169	GGAGTGTTCAGAAAGCCACCCGTCTTCCTCAAGAAAGGAGACGTGGTGGAGTGCCAGATA
PGSP0008I22_T7.AB1	ACCATGATTTCTGGTTTTCTGACGTCCGTTATCAGTTCCCTCCGACCACGCCAGCATATC
PGSP0008I24_T7.AB1-ENSDARG00000018494-REVCOMP	AGAATCATCACTCTGAGCAGACCCGCGTGTAAACAACACGTCTTTGCAGCCATTCGCCAT
PGSP0008J03_T7.AB1	CACTGTGCAGTTCAATGTAAACACACAACACAACCTCAAGACACCTGCTCTGTCTGCCGT
PGSP0008J07_T7.AB1-ENSDARG00000045835	CGATGGAAGTTCTCGTACTGCCAGAGTAAAGTGGAATGAATCTGCCGTCTCTCAGTGATC
PGSP0008J09_T7.AB1	CCTCGCTTTCACTGGGTAGATTCCAGTATCACTGAATTCACACAAGTGTCATGGGCCATG
PGSP0008J10_T7.AB1	AGATGCACGTGAAATATCCACGTGCATGGGATAACGATGTTGAGATTCGTCCTATGTGGC
PGSP0008J23_T7.AB1-ENSDARG00000016489-REVCOMP	CGGACAGCATGCACAGCTGCCCCCGCTGGAAAGACCATCAACCGGCGTTCAGTAATTAGA
PGSP0008K02_T7.AB1	TGAGGGTCCATACACGAGTAAACACTGGACACATGGCTCCACGGCTTGTGTTCGCACATG
PGSP0008K05_T7.AB1	GAATGTATGAGGACAGAGAGCGTTATGGAGACGCATGCAGCAAGCGGAGACAGTTTCAGT
PGSP0008K08_T7.AB1	GCTGCCCACACCTCAGCACAACTTAACTGCACAAGTGTCGGGCTTCCTGTCCCTTTTTAA
PGSP0008K10_T7.AB1-ENSDARG00000029638	AACTGGGGACACGAGGACTACACCTGCATGTATCGGTTCAGAGTTCACGGGACGCCTGAG
PGSP0008K11_T7.AB1	GATTCCTGTTTGTTATTGCCTCACAGTCTCGTGTGGTCATGTTGTAGCAAGTGAAGCTTA
PGSP0008K12_T7.AB1	AGCGGTTTGTCAGCCATGCCATAATGCATAGAGGTGCTGCACATTAAGAATGCTACCATC
PGSP0008K14_T7.AB1	TCTCTGTCCTTATTCAAGTGTTGCAGCATTTATGTCCTCTGTCAGGTTCCCTGGTGTATT
PGSP0008K15_T7.AB1	AATCAGGTCAGGTTTCTATTTCGCAACGGCTGTTGGCTAAGGACGGGGGCAGTGACGTAG
PGSP0008K17_T7.AB1	AAAGCTTGGGTCGGGACACACACATGAGTCATGGGACTTGGTTCACAGCCATTTATCAGT
PGSP0008K18_T7.AB1	ACCTCCAGGATTCATGCTATGTTTTTGTGCCACCTTAATAGAGACAGGTGCATGTGCTCT
PGSP0008K19_T7.AB1	GCAGTGACCAAATCATAATGGGAGGCTGACAGCTGACTGCATGATGACCAAACTAGGGAA
PGSP0008K22_T7.AB1	GTTCATGATGTCATCATGTCACGTGGTGACGTACAGTACATGAGGAACAGGGTCCTTTAG
PGSP0008L01_T7.AB1-ENSDARG00000040650	CGGCACTTCACTGTGTTACTGGTAGAACATGCACTTTGCTGTGTTCACACATGGATGGAA
PGSP0008L06_T7.AB1	AATGTGTTCAAACCCTAAATGTCACACACATGCTTCACTAACACAGACGCCACCTGCTGG
PGSP0008L10_T7.AB1	GGGTTCTACTGTATAGTGTGATTTGTGGTCTATGGCGTCAGCAGAAGGCCGGTCTACATT
PGSP0008L11_T7.AB1	AGAGATGCCGTTGTATCTGCGGAGGTTTGTGAGGAGATGATTGACAGTTACCTGTCGACG
PGSP0008L12_T7.AB1	TCGGTACCCAAAAATACTGATTTGATCCTAGGGTATCAGTACCCTGGGAATGGGAAGCAT
PGSP0008L13_T7.AB1-ENSDARG00000021984	TGTGGACAACATGTCGGCTGATCAGGTGGCTCATGCTTTGCACACTTTGGTTCAGACCAG
PGSP0008L14_T7.AB1	AAAGACTTTAAATGGATGGAGCCTCAGTCCTGAGGAGGAGTCCAGTTACTACACCAT
PGSP0008L15_T7.AB1	CCATTGGTGCTTGGTCTTCCTGTAGGACCCACTTCCAATTTTTGACCCTTTTCCACGCGT
PGSP0008L17_T7.AB1	TCCCAACATGTCGAGAAAACAACTCGGACCAGTCTCTCCGCCCTCGTCGCGAAATGTAGT
PGSP0008L20_T7.AB1-ENSDARG00000002656	CAAGAAGTGGTACCAGTTCTAATAGCAGGACAGAAGGTTTGAGGCTGCCGTTGGACTGCT
PGSP0008M08_T7.AB1-ENSDARG00000032976	GAGAGGATGACAGAAGACGAAGTGGACAGACTGATGGCTGGACAAGAGGATGCCAATGGA
PGSP0008M12_T7.AB1-ENSDARG00000042458	TGTCACTTCCCGTGGTGAGGTCAGTGAATCGGATTGTCTCGTGTGTGAAGTCTTTATTGA
PGSP0008M14_T7.AB1	CGCTCAGGTCGTCCAGTCAGAAAGTAGCAGACCTCTGGACCATGACTGGACAACACTTTA
PGSP0008M20_T7.AB1	AGCCCATTGTTTTCACAGCACTGTAGCAAAGGGGCATTGTGGAGCGGCCGTTTATAATGT
PGSP0008M22_T7.AB1	GAATCAGCATCACACAGGCTCCCACAGGATCAACGGAGACATTGGAGATGAAGTGGTAAG
PGSP0008M23_T7.AB1-ENSDARG00000044642-REVCOMP	CGGATAAACGTACGGCGTGAAGACGTAATGGTCGGCTATGCTCAGCACATGATCCATGGC
PGSP0008N02_T7.AB1	ATAGAGTTTAATGTCTTTCTGTTTGGCCCTACCCAGATGTGTGGGGTTTCCTTGGTAGAC
PGSP0008N05_T7.AB1	AGAAGAGGAGGTAAAGGTGACGGTGTCAGTGGAGGTTTTCAGTTTCGTTTCGTCGGCACT
PGSP0008N11_T7.AB1	TTTAATGTTTCCTCAAGGCCACGTGCTTGGCACAGTGAGGGGTATTCGTCTGACTGCAGT
PGSP0008N14_T7.AB1	GAGCCAGAGATGTTGCCTCCAATTGATCTAACCATAACCCATGCAGTATCTAGCACATAC
PGSP0008N18_T7.AB1	TCATAACTCATACTCATAAACTGTCACAAGTTCAACTGTAAATCCTCTCCTCCCCCAGGA
PGSP0008N19_T7.AB1	ATCAATCTCAGCCCTTTAGCATCTAATGTGCCACAAACAGCAGTAATACCCAAGCCAACA
PGSP0008N21_T7.AB1	GTAAAGCGGGTACGAGTGTGTGGTAATGCTATAGCAGGCATTCAAGAAGCATATTTGCCC
PGSP0008O03_T7.AB1	TGTATCGCCCAGAGGTAGCTCTGTTCCCTCTGCATGCAAGGAGAATTGTTTTCTCCACTG
PGSP0008O04_T7.AB1-ENSDARG00000004891-REVCOMP	GAGGGGCCGATGTCTTGTCAAAGTCATCCAACGCACTGTCCAGTAATTCATCCAGTTCTG
PGSP0008O08_T7.AB1	ACCCTCCATGTGGGAGATGGCTTTGAATTCATGAAGCAGAACCAGGATGCCTTTGACGTC
PGSP0008O11_T7.AB1	GTATATTGGGTTTCATTTTGCTCCCTGGTCCCAGAGTAAAGGTTTGTCCCTTGACTGACT
PGSP0008O13_T7.AB1	CCCTGAGCCCTCCTCACTTCTCTTCCTCCAATAAACCACAAATCTTTAGGTAA
PGSP0008O15_T7.AB1	TATTTTACTTTAGCAAACGTGGAGACGTTGTCAGGCGTCGGCTCGGTGTATTCTGGCCAC
PGSP0008O22_T7.AB1-ENSDARG00000013268	CGCTCACAGTCTCCAATCTGAAGCCACAGATCTGAGAGACAAGACACAACTGTAGAATAC
PGSP0008P05_T7.AB1-ENSDARG00000023759-REVCOMP	GCATGAGGGGAACAAGGACGAGGAGAACATCGGAGGAGAAGATTCTTCTCTTCATCACCT
PGSP0008P10_T7.AB1	ACATCAGATCTCGGTGATTGGCAGCCAGCGATAAATGCACTCCTCTTTCTTGT
PGSP0008P12_T7.AB1	GTAATCTGGGCCTCTCACCTCCACAGACTGCAATCAGTAACACGCTGTGACATCATTAAC
PGSP0008P14_T7.AB1	AGCTCAACAAGCAGATGGTGGAGTTTCTTGGAGACGTCTGTACAGAGCTTGGTGGGAAGA
PGSP0008P15_T7.AB1	CACCTTTTACATTCTGAAGCAATACGAGCTCACGGCAGGTGCTGCCACCTTGTGTTCACG
PGSP0008P16_T7.AB1	ATAGTGGCGTGCACTCCGTTCCATTCCCCACAGATAGTTTGTTTCACACTTTCCACCTGT
PGSP0008P23_T7.AB1-ENSDARG00000035441-REVCOMP	TGAAATGGCAGCAGCAGTGAAGGTAGAAGCAGACCCTTCTCCTGATGTTCCCCAGTTAAA
PGSP0009A06_T7.AB1	GAGGGGGATAAAAAGTGCCTTTCTGAGGGATGTCTGTTTGGTGCAATAGCAACCCTTGGT
PGSP0009A14_T7.AB1-ENSDARG00000015826	GAACAGGTATCATTTCTGTGAGAAGTGCTTCAACGAGATCCAGGGCAACAGTGTGACCCT
PGSP0009A16_T7.AB1	AAGTCCTGTACCCTGAAACACACCACGAACCAAGAGGATCCTGGACATTTTCAGTCCTAT
PGSP0009A17_T7.AB1	AAACGTCTGCCTGCTCTATAGGAGCTGTTTCACTTGCAGGCATATACAGGAGTGTCAGAA
PGSP0009A18_T7.AB1	GGAACCACAAGAGTGTGCTGACTTTCTACTCCTGAGCACCTCGCAAAGGCTTAATAGCAT
PGSP0009A20_T7.AB1	TTACTTGACAGGCAGAGTTGAGGGTGCGGAGGTTTGACAGAGGTGGAACCACACAAAGGA
PGSP0009A21_T7.AB1	CCGAACAGCAGAATACACTGGTGTTTGGTTATTGTGTCACCCTTATCATCCTCTTCAGTA
PGSP0009B02_T7.AB1	GTCTGTCGTCAGCATCCTTTCAGTCATCTGTGTTTTAATGCATTTCCATTGCAGACCCTT
PGSP0009B07_T7.AB1	CCAAATGTGGAAGCCGCCAGCTGATACTCCTGAGACAAGTCTGTACAGAAGACGCCCT
PGSP0009B10_T7.AB1	TACTATCTACATAACTCACAAGAACCAAGCCAACATGCTCATGGCTGCAGCAACCAAACC
PGSP0009B12_T7.AB1	AAGATGGCGGCTCCCTGGGTTTGCATCATTTCTGCTGTGGTTCATTGGACAAAGCAACAT
PGSP0009B13_T7.AB1	TATAACTGTAGGCCATGCGCGGCGGCGCGAACACAGATCAAGTCATCTGCGTAAACAAAA
PGSP0009B19_T7.AB1	TTGGCATACTCCACGAGGAGGGACTTATCCTCATGTCTCTTAAGTCTGCTTTTCCAGGTC
PGSP0009C01_T7.AB1	CGTTTGGCTCTGGTGGATGAGGAGACTGACCACCGACTACTTGGTTAACTCCACCACACA
PGSP0009C03_T7.AB1	CTTCTCCTGCTACGGTGCGTGAATACACCTCCAACAATGGCAGACGACTGTTTGTGTGAT
PGSP0009C06_T7.AB1	CATGCAGGAAACCCCACATGCTGCAGACATGAGCTATAGGTCACCATGATGAGTATGATC
PGSP0009C10_T7.AB1	TCACCCCCAGAAATGAAGACGCAGGTTCATCTCAGCCTTACATTTCACCGCAAATGTCTT
PGSP0009C19_T7.AB1	CTGTGCATTATAGTGCAGTAACAACTTGCTTTGGACATTCTGCCAGCTGTGTCATTTCTC
PGSP0009C24_T7.AB1	TCCCCCGTCATCCTGGTTGTTAGCTTGCAGCTAGCATCTCGCTTTCCGATTTGATTTGGA
PGSP0009D01_T7.AB1	GCACCTTAACCCTCTAATGTTTGAGCTGTATGTGTGTGTCGTGTAGAATCCGGGATTTAT
PGSP0009D03_T7.AB1	CTCTTTAATGTAGTAACAACCATGTTGTACTCATTCAGGTGGGCTAACCTGTGCTTCAGT
PGSP0009D05_T7.AB1-ENSDARG00000045884	GGACTTTTCGGATACCTGACTTTCAATATTCACGTGGAGCCTGAGCTGCTGCACACGTAC
PGSP0009D06_T7.AB1-ENSDARG00000019326-REVCOMP	ACAAAACTGTCCACATCATCGATGATGTCGTCCTGCAGGAGAAACAGAGCCGTCACATAA
PGSP0009D07_T7.AB1	TCTATATTTGCTGGTCTTGAGTCACTACAGACCCCCCACAACCTGTGAAACAGCAGACAC
PGSP0009D16_T7.AB1	ATTTCCTCTCAGACAGGCACATTGACTCCACGTGTCCCGTTTGTCACGTGGCAGTTTCAT
PGSP0009D21_T7.AB1-ENSDARG00000019228	AAAGCCAACGTCCGAGGAGCTCGACATGATGCACCAGCTCTATATGGAAGAACTCAGTAA
PGSP0009E01_T7.AB1	TCCTTCTCTCTATGCTGTACTGTACAATGTCTTTAAATGCCTCCAAGTGCCCATTTTGTC
PGSP0009E03_T7.AB1-ENSDARG00000005172	ATACAGTACTGACTGACTCGATAAAGGCACTTATCATTCCTTGGCAAGGGGCTGCTGCCT
PGSP0009E06_T7.AB1-ENSDARG00000043592	CACATGTTCTTCGAGTTCCCCCAGCCGCTGCCAGTTTGTGGAGACATCAAAGTGGAGTTC
PGSP0009E13_T7.AB1	ACAGAGTTTCATCGTTCGTTCAACTGGATTTTTGTGGGGTGGGCAGTGTGCAGCGGAGAC
PGSP0009E15_T7.AB1	TGCCCCACACTAGAGGATAATTGGACAGATTTCGATCCCCAGCTGGCCCTTCCAACAGCG
PGSP0009E20_T7.AB1-ENSDARG00000025386	CACCACTGAGCAGCGACCCCTCTCTAAAGTTGGCAGTGGGAGGGTGTGAAGACTTTTCTT
PGSP0009F01_T7.AB1	TATTGCTACACAGTTAGCTAAGTCAGGGTCTTGCATATAACTGATTGTACAGCTTCCTCT
PGSP0009F02_T7.AB1	TGCTCTGACCAGTTTGTTCACTGTAGTGTGTAGTTGGGGAGAGATTATGGGATGGCTCAC
PGSP0009F04_T7.AB1	GCACACCTTTTCATTGGGGGTGGGGCATTGACTTGCAAATAACATTCGGGTTCAGTGTGC
PGSP0009F07_T7.AB1	ATGTGATGAGGCGAAGACGCGCAGAGATCCGGAGGCTGAGCCTTAAACGCTCGTTCAGCT
PGSP0009F12_T7.AB1	TGTACTTCATGTAATCCAGACAACACTCACTGTGGCCGCTTTCCTGGAGAGATTGCCAGC
PGSP0009F17_T7.AB1	GAGGCCGGGCCCAGCTGGACAGCAGCGAGAGAGAACTGCTAAAGGAAATCAGAGAACTGA
PGSP0009F21_T7.AB1-ENSDARG00000042635	AGAGAGACTGTCACTCTCTTCATGTGTGTCCATCAAGCTCTATTGCATGATAGAAGGAAA
PGSP0009G07_T7.AB1	TGTTGTGCTGAGTGTCAGTTAACCCGTGTTAATGTTGAGAGCAGAGCAGGGAGGGTGTTT
PGSP0009G09_T7.AB1	TGGTTCTTGGGTGTTCACTTCAGCAGACGCATCAACAAGCTTGGATTTCCCTGAACCCGA
PGSP0009G11_T7.AB1	GACTCATCATGTATTCTAGTGAGAGATCTGTGCAGACTGCCAGCAAGATATATTGTGATG
PGSP0009G14_T7.AB1	TCAGTCTGTTGGTGGCTGCATAGAATAGCTCGTTATTTGGCAGTCAGTTTGTTTGCGGAT
PGSP0009G15_T7.AB1	ACTGTTGCCTACCTGGTTGTTTTCATGGTGAGGTAGTCAGTGTAGCAATCAGGGATGGAA
PGSP0009G19_T7.AB1	CAAACTTGTCATCACTGACCATGAGGTTGTGTCACGGTGTTCACTGCTGTGAAGGGTGTG
PGSP0009G23_T7.AB1	GGGAGCTGCAGACACTAGAGCTCACAGGTTTGAGGATCGTTTAGAGACAAAACCAGCATT
PGSP0009H04_T7.AB1-ENSDARG00000017235	CCCATTTAGGAAATGTCTGCGTGTAAGGCGGGTCATAAAGTTGGGAGGGGGCATCATTCC
PGSP0009H07_T7.AB1	AACAATCCCAAAGGGTATGCCCAGGCCTTCCAGTCAACAATTCTGAGGGTGGATTTCCGG
PGSP0009H16_T7.AB1	TAGAACTGCAGTACAGATTGGACTACAGTTTGTCCATGCATCTCCACAGTTACAGTCATG
PGSP0009H18_T7.AB1	CAGGTCTGGTTCTGGATGAATGTCGCTTGCTAAGCCAGTAAGATTCCTACACTAAGGATT
PGSP0009H20_T7.AB1-ENSDARG00000010985	GGCTTCTGACCACGCCTCCTCCCATCATGCTTTGCTGCTACTTAATGGTGACATCATATT
PGSP0009H21_T7.AB1-ENSDARG00000041397	TGCTTCCTTTCACTGAAGGTGAGATTCTCTCCAAGGTGAACGTGCACTGTCCGGTGTTTG
PGSP0009I03_T7.AB1	CTCCTCTGTCTCAGGAATCTTAGCGCTAACTCGTACCTCAGCGACAAACCAAAGATGTTT
PGSP0009I09_T7.AB1	AAGCTCATCACCGCTCATGAGCTGCAATCACATTCTGGCCAGAAAGAGTTTTCTGGTGCA
PGSP0009I10_T7.AB1-ENSDARG00000041972-REVCOMP	ATGTTACAATATTCACCCTTGGCCTTACAGGACTTGACCGTACTGTCAATCTCTGCCAGC
PGSP0009I13_T7.AB1	CAAGCAACTGGATGTCACCTTCTATTGCTTCAGCAGACTGTGACCTACAGCAGTTACACC
PGSP0009I14_T7.AB1	CACAAGCAGCTCAGAGAGAGCCACTGTACATAGACCATCAGGACTGTTGTTAAAGTCAAT
PGSP0009I15_T7.AB1-ENSDARG00000019976	CTCGCTTTGAGGTGTTTATCAGCCCAGGAGAGGAAGTAACACATCAGGTAATGACCACTG
PGSP0009I20_T7.AB1-ENSDARG00000011125	AGCATGACCTAGGTACTCTGACTAGGTCTTTCAGTTAGGATAGGTCTGATCATGAAGTGC
PGSP0009I21_T7.AB1-ENSDARG00000032200	CCAGTGAGACACCATCACGAGGACGAGGTGTTTAATGTCCACATCACTTTCACCACAACA
PGSP0009J03_T7.AB1	AAAGCCAGAGATCATGTATGATGTCAAAGTGCTGAGTCGACCATTCCAATGTCTTGTGA
PGSP0009J04_T7.AB1	AAAATCAAAACGGGGGGAAGGGGCACGAGAGGCTCTTTGGTTGTGGATGCTGTCCCTGTG
PGSP0009J13_T7.AB1	GTAAGAATTGTCCCACTGGCCTTGCCTGGAACGGCAGAGTGATGTACTTTCCACTCAAGC
PGSP0009J18_T7.AB1	CTGGAGTTTGAGCTCATCACCATAGCTTGCATATGTGCCATTTCCAGACACAGCTGAACA
PGSP0009K02_T7.AB1-ENSDARG00000003257-REVCOMP	AGAGCTGGAGCTTAATTTTTTCTCCGTCAACATCCAACGCTCTCTCGCGGAAGTCCACGC
PGSP0009K04_T7.AB1	AACTGAAGACAGATGTACCTCTCGGCTTCATGCTGACTCTTCTCACTCTGAACTCGGGTC
PGSP0009K05_T7.AB1	AGATTTAAACCACTGCCTGTATTTTAGTCAGTCAGACTTCCGGTCACTTCTGTGTGCATC
PGSP0009K08_T7.AB1	GTGCTGTTGGGGTTACTCCAATTACTGACTGGCTAAGCTCCGATGCCGTAACTAGTGAAC
[truncated: 3,087 more rows]
